# Supplementary material for: Large-Scale Genomic Epidemiology of Klebsiella pneumoniae Identified Clone Divergence with Hypervirulent Plus Antimicrobial-Resistant Characteristics Causing Within-Ward Strain Transmissions
Source: Microbiol Spectr. 2022 Apr 13;10(2):e02698-21. doi: 10.1128/spectrum.02698-21 (PMC9045374; doi:10.1128/spectrum.02698-21)
Supplement: SUPPLEMENTAL FILE 1 — Table S1. Download spectrum.02698-21-s001.xlsx, XLSX file, 0.2 MB [file spectrum.02698-21-s001.xlsx]

## Sheet: TableS1
Table S1: Detailed assembly results of the 3,061 Klebsiella pneumoniae genomes
Isolate	Number of contigs	Total contig length (bp)	Total gap length (bp)	Average contig length (bp)	N50 (bp)	N90 (bp)	Max contig length (bp)	Min contig length (bp)	GC content (%)
KP0001	108	5433861	409	50313.5	322068	86508	618099	100	57.28
KP0002	106	5505926	97	51942.7	227888	70425	705144	100	56.91
KP0003	120	5312620	292	44271.8	204034	48508	762745	100	57.36
KP0004	88	5646239	686	64161.8	381120	84419	626698	100	57.18
KP0005	78	5390403	97	69107.7	370002	86518	546612	100	57.3
KP0006	44	5026105	417	114230	2816673	336774	2816673	100	58.15
KP0007	62	5524505	682	89104.9	379723	86569	1109623	100	57.21
KP0008	219	5921461	1572	27038.6	197727	36137	492955	100	56.56
KP0009	174	5711651	878	32825.6	263034	54208	494087	100	56.96
KP0010	72	5445322	1506	75629.5	777573	101642	1056499	100	57.49
KP0011	183	5595187	558	30574.8	147563	26390	324070	100	57.13
KP0012	525	5586555	496	10641.1	198607	34695	782461	100	56.99
KP0013	101	5555972	776	55009.6	239411	59094	513025	102	57.24
KP0014	120	5600204	882	46668.4	258323	67949	907346	100	57.16
KP0015	912	6323802	2083	6933.99	203973	3069	400996	100	56.42
KP0016	88	5247702	392	59633	319920	86421	498264	100	57.48
KP0017	985	5891642	1399	5981.36	378278	26387	765941	100	56.82
KP0018	98	5434482	879	55453.9	276466	68325	839622	100	57.3
KP0019	124	5680664	1610	45811.8	381135	69008	920073	100	57.11
KP0020	80	5628959	1280	70362	397228	84421	919061	100	57.19
KP0021	64	5480014	1132	85625.2	371959	94217	594262	130	57.22
KP0022	209	5706901	583	27305.8	207272	59653	488854	100	57.01
KP0023	86	5401346	194	62806.3	341721	94276	965547	100	57.24
KP0024	155	5536362	692	35718.5	269887	59094	513164	100	57.2
KP0025	687	5722030	694	8329.01	239411	41058	513046	100	56.99
KP0026	154	5652229	1384	36702.8	262887	37310	780346	100	57.03
KP0027	112	5644966	682	50401.5	307247	67618	508842	100	57.12
KP0028	389	5505925	1225	14154	359720	92857	1132007	100	57.12
KP0029	90	5379237	203	59769.3	356741	77379	1006239	100	57.29
KP0030	125	5442961	592	43543.7	298768	79226	924446	100	57.29
KP0031	181	5662840	858	31286.4	275815	36223	407910	100	57.12
KP0032	163	5768856	1701	35391.8	380360	61730	1337436	100	57.02
KP0033	104	5695862	1170	54767.9	276537	52731	497527	100	57.18
KP0034	115	5548180	889	48245	400602	99494	1086845	109	57.07
KP0035	145	5523979	879	38096.4	270594	62237	747384	100	57.29
KP0036	89	5193472	1056	58353.6	182897	41289	467613	100	57.6
KP0037	724	5954998	493	8225.14	258322	46326	913994	100	56.78
KP0038	54	5315262	392	98430.8	360240	100735	680178	148	57.55
KP0039	88	5648929	782	64192.4	397459	84420	922077	113	57.17
KP0040	95	5803879	1258	61093.5	218418	52731	497397	100	57.02
KP0041	133	5652657	887	42501.2	210142	54274	494087	100	57.02
KP0042	192	5632463	1322	29335.7	438069	60734	886229	100	57.03
KP0043	124	5643524	788	45512.3	223068	54208	494087	102	57.02
KP0044	150	5580384	495	37202.6	226694	34593	434440	100	57.08
KP0045	109	5780708	786	53034	289598	59653	579082	117	57
KP0046	114	5646522	881	49530.9	210142	54274	494087	100	57.03
KP0047	60	5278991	370	87983.2	400132	93909	1730289	100	57.81
KP0048	76	5463448	486	71887.5	204231	81557	717103	222	57.17
KP0049	116	5330545	442	45953	352923	78706	503268	100	57.3
KP0050	117	5575478	682	47653.7	258323	58865	508922	100	57.16
KP0051	100	5547345	782	55473.4	284857	60506	454771	117	57.27
KP0052	55	5410955	290	98381	360097	100735	617583	100	57.38
KP0053	107	5643244	986	52740.6	223068	66402	494087	100	57.04
KP0054	50	5201593	97	104032	578707	98561	750282	100	57.88
KP0055	85	5713420	689	67216.7	309116	80026	922658	100	57.07
KP0056	70	5651784	966	80739.8	445675	98523	1446212	100	57.28
KP0057	33	5101750	657	154598	456561	319213	1425224	264	58.13
KP0058	86	5542999	300	64453.5	281339	83843	687699	100	57.06
KP0059	140	5623330	680	40166.6	420023	53716	769368	100	57.05
KP0060	75	5372716	587	71636.2	475554	99439	1451598	100	57.25
KP0061	91	5621653	1098	61776.4	314560	84424	617626	100	57.18
KP0062	201	5521605	449	27470.7	186393	34527	362128	100	57.11
KP0063	162	5508047	391	34000.3	186393	34527	346716	100	57.13
KP0064	165	5470222	702	33152.9	212620	37255	411847	100	57.24
KP0065	108	5460863	1013	50563.6	288826	70308	696862	100	57.32
KP0066	129	5519276	192	42785.1	372546	53762	756545	100	57.23
KP0067	104	5658138	690	54405.2	307236	72695	1287753	100	57.19
KP0068	112	5496618	781	49076.9	325213	86431	624024	100	57.19
KP0069	113	5524452	1042	48889	518093	67077	1866088	100	57.87
KP0070	89	5394261	396	60609.7	371323	101290	759960	100	57.35
KP0071	97	5464747	298	56337.6	370760	63938	567649	100	57.29
KP0072	97	5332759	601	54976.9	374049	98727	612466	100	57.42
KP0073	264	5407291	887	20482.2	289594	69008	548465	100	57.45
KP0074	73	5214233	199	71427.9	369081	100783	638381	100	57.56
KP0075	99	5455571	967	55106.8	228219	57431	1016581	100	57.39
KP0076	736	6014884	1063	8172.4	218418	32350	497527	100	56.67
KP0077	83	5222309	196	62919.4	396708	174663	783566	100	57.51
KP0078	154	5607483	1375	36412.2	215042	86439	606046	100	57.12
KP0079	86	5470664	694	63612.4	349764	92857	978204	100	57.18
KP0080	58	5412723	0	93322.8	376646	100884	807775	100	57.25
KP0081	152	5684800	887	37400	366851	60496	730564	100	57.05
KP0082	175	5592209	937	31955.5	274663	86517	756042	100	57.19
KP0083	138	5549440	712	40213.3	278611	54757	432724	100	57.27
KP0084	116	5695167	685	49096.3	233332	59653	518063	100	57.18
KP0085	90	5596294	1044	62181	301143	56106	826954	100	56.88
KP0086	92	5650733	787	61421	413011	84618	975558	100	57.19
KP0087	96	5520364	1028	57503.8	562131	82805	1033921	100	57.87
KP0088	104	5269168	292	50665.1	324203	89785	682575	100	57.56
KP0089	89	5378415	1175	60431.6	270494	68564	1160177	100	57.39
KP0090	121	5651908	696	46710	279848	61293	1046297	100	57.09
KP0091	65	5192953	519	79891.6	631994	101988	2378384	100	57.95
KP0092	140	5338206	392	38130	165456	34528	513915	106	57.36
KP0093	66	5586586	949	84645.2	507184	200578	1297615	100	57.33
KP0094	318	5858068	493	18421.6	285587	77379	897279	100	56.79
KP0095	141	5584701	977	39607.8	270395	80917	814903	100	57.1
KP0096	92	5611463	585	60994.2	345657	86619	692825	100	57.14
KP0097	105	5511598	193	52491.4	372546	53762	756545	106	57.23
KP0098	48	5277594	196	109950	398197	189892	764484	100	57.54
KP0099	193	5647101	208	29259.6	158573	26390	346055	100	57.31
KP0100	82	5395327	587	65796.7	402171	103882	729078	100	57.35
KP0101	77	5640943	1182	73259	303560	76123	709796	100	57.19
KP0102	86	5577567	780	64855.4	370146	67620	916203	100	57.25
KP0103	108	5400082	391	50000.8	278825	92817	536823	159	57.48
KP0104	62	5343543	898	86186.2	376465	135169	751901	100	57.44
KP0105	984	6304902	1351	6407.42	154029	3014	382200	100	56.55
KP0106	92	5580037	286	60652.6	303679	89616	734342	100	56.91
KP0107	139	5572033	493	40086.6	226694	32665	434753	113	57.09
KP0108	145	5344350	196	36857.6	304032	69236	1454826	100	57.37
KP0109	131	5491417	533	41919.2	543793	87505	858573	101	57.5
KP0110	93	5393329	684	57992.8	420962	96321	942321	100	57.43
KP0111	97	5521755	584	56925.3	287263	99700	736208	100	57.2
KP0112	62	5698072	156	91904.4	472191	170184	854149	100	57.04
KP0113	1119	6012816	877	5373.38	113767	11856	384914	100	56.66
KP0114	160	5441055	494	34006.6	118694	32806	341332	100	57.22
KP0115	58	5331624	769	91924.6	377147	101239	854618	100	57.44
KP0116	94	5482997	296	58329.8	372537	75444	692727	135	57.35
KP0117	171	5712653	301	33407.3	513151	93179	2831178	100	56.93
KP0118	83	5610116	491	67591.8	441153	68769	1383897	100	57.22
KP0119	67	5255656	1101	78442.6	359511	99432	586646	100	57.32
KP0120	106	5479626	1225	51694.6	327753	61967	1080035	100	57.32
KP0121	87	5659255	682	65048.9	397459	84416	923128	100	57.19
KP0122	83	5480749	457	66033.1	372537	75444	810561	100	57.35
KP0123	110	5373371	488	48848.8	321325	93399	1208926	100	57.4
KP0124	87	5426456	736	62373.1	377234	92919	923380	105	57.35
KP0125	103	5430776	929	52726	377799	76728	923380	100	57.34
KP0126	103	5462697	196	53035.9	348792	60155	808097	100	57.31
KP0127	116	5562784	982	47955	247945	66971	1028217	100	57.18
KP0128	817	5892804	107	7212.73	197557	4034	701016	100	56.68
KP0129	90	5396203	1286	59957.8	259202	74843	467144	100	57.29
KP0130	66	5654093	294	85668.1	323496	92429	641243	100	56.96
KP0131	87	5389659	974	61950.1	284576	86926	760025	100	57.37
KP0132	72	5514370	706	76588.5	216104	67359	514428	100	57.14
KP0133	102	5472971	765	53656.6	380626	70428	878738	100	57.68
KP0134	745	5727489	1048	7687.9	356657	48596	516975	100	56.96
KP0135	87	5213522	513	59925.5	349841	94493	1010501	100	57.6
KP0136	60	5509882	297	91831.4	308911	64000	883637	100	57.12
KP0137	147	5792554	879	39405.1	259265	50820	709289	100	56.67
KP0138	87	5337238	755	61347.6	349896	72857	826761	100	57.36
KP0139	76	5209455	98	68545.5	369081	100783	638381	100	57.56
KP0140	66	5423247	482	82170.4	350559	134995	482244	100	57.16
KP0141	87	5682273	1182	65313.5	318662	83625	920657	100	57.13
KP0142	89	5461643	395	61366.8	346240	100729	1124588	100	57.29
KP0143	78	5206022	848	66743.9	374845	94626	1243616	100	57.45
KP0144	84	5470102	1114	65120.3	381021	99689	1085152	100	57.42
KP0145	402	5498503	536	13677.9	301969	70905	965546	140	57.1
KP0146	82	5463252	299	66625	304032	83171	730601	134	57.28
KP0147	81	5292209	292	65335.9	287831	74910	763375	100	57.39
KP0148	336	5805164	984	17277.3	207225	36974	494087	100	56.88
KP0149	841	5498685	846	6538.27	374674	57308	1243616	100	57.18
KP0150	81	5527776	1049	68244.1	356690	108595	557829	100	57.19
KP0151	105	5377080	778	51210.3	233488	73402	470702	100	57.38
KP0152	446	5563512	395	12474.2	327913	78694	649721	100	57.13
KP0153	102	5426631	712	53202.3	374474	103882	505133	102	57.31
KP0154	213	5387636	855	25294.1	362311	83634	825254	100	57.27
KP0155	75	5481106	498	73081.4	332195	78187	551245	100	57.37
KP0156	99	5368565	580	54227.9	381062	86525	831933	100	57.25
KP0157	423	5738030	292	13565.1	285394	49983	457510	100	56.72
KP0158	177	5652816	1666	31936.8	380442	83916	1337547	100	57.12
KP0159	183	6056544	877	33095.9	286792	33553	509612	100	56.73
KP0160	145	5611570	391	38700.5	377932	41073	978373	100	57.05
KP0161	79	5581581	785	70652.9	366383	82270	1304786	100	57.19
KP0162	50	5550687	658	111014	362187	99475	927261	100	57.2
KP0163	135	5696174	689	42193.9	223435	37279	515540	107	56.58
KP0164	546	5864131	1517	10740.2	366309	27821	1327539	130	56.9
KP0165	65	5420780	1051	83396.6	330022	94217	517128	100	57.27
KP0166	392	5652155	198	14418.8	363763	52123	751080	100	57.09
KP0167	54	5356530	875	99195	427417	128855	1505349	100	57.33
KP0168	346	5522756	292	15961.7	740027	93909	2612519	100	57.6
KP0169	154	5626162	199	36533.5	258889	86430	801795	100	57.06
KP0170	375	5725330	589	15267.5	381124	99494	896515	100	57.04
KP0171	102	5459040	492	53520	234568	64637	785939	100	57.32
KP0172	104	5629946	750	54134.1	318792	50312	635241	136	56.88
KP0173	178	5738517	1819	32238.9	196470	39071	456277	100	57.08
KP0174	95	5653799	589	59513.7	307235	69008	920255	100	57.2
KP0175	75	5584854	868	74464.7	301201	63143	632367	100	57.31
KP0176	134	5672198	1524	42329.8	366309	66917	1327773	100	57.12
KP0177	181	5739687	1856	31711	196470	36479	456277	100	57.08
KP0178	808	5841857	1285	7230.02	354824	59653	870873	100	56.91
KP0179	139	5675413	1515	40830.3	366309	66917	1327772	100	57.11
KP0180	98	5369402	851	54789.8	361975	86549	825254	100	57.3
KP0181	77	5527064	880	71780.1	243325	68288	469771	100	57.17
KP0182	187	5735318	1692	30670.2	263034	54208	494087	100	56.91
KP0183	113	5503839	588	48706.5	230686	48039	561461	174	57.33
KP0184	70	5476405	395	78234.4	309301	93759	571893	100	57.2
KP0185	106	5590951	979	52744.8	247962	59576	815653	100	57.19
KP0186	72	5579944	783	77499.2	366383	82270	1304786	100	57.19
KP0187	97	5635700	853	58100	318792	67611	635440	100	56.87
KP0188	141	5642959	1423	40021	502926	83916	1337547	100	57.14
KP0189	72	5571456	291	77381.3	285394	94265	457510	100	57.08
KP0190	156	5202491	292	33349.3	376042	81818	726537	100	57.61
KP0191	54	5171001	195	95759.3	375915	86432	726787	100	57.65
KP0192	57	5171648	193	90730.7	375915	86432	726537	100	57.65
KP0193	117	5667155	689	48437.2	289697	72695	1290890	100	57.19
KP0194	431	5553995	199	12886.3	218658	36350	471711	100	56.97
KP0195	834	5707038	99	6842.97	226353	30662	507864	100	56.9
KP0196	112	5585921	782	49874.3	307238	37684	1075710	100	57.12
KP0197	79	5592429	287	70790.2	232719	86432	478867	100	56.97
KP0198	80	5441220	754	68015.2	293641	59214	485616	117	57.35
KP0199	79	5530728	786	70009.2	370145	69008	952491	100	57.18
KP0200	53	5171045	293	97566.9	376114	86432	726787	100	57.65
KP0201	100	5637049	881	56370.5	310917	69806	717059	100	57.1
KP0202	88	5568318	392	63276.3	319307	63710	575350	100	57.09
KP0203	63	5421681	491	86058.4	738892	170585	2430072	100	57.51
KP0204	133	5332298	869	40092.5	328830	55552	1424799	100	57.42
KP0205	609	5887897	788	9668.14	258322	34593	664309	100	57.05
KP0206	611	5592301	293	9152.7	272397	37751	1113639	139	57.14
KP0207	131	5643472	1277	43079.9	350793	82270	1304551	100	57.11
KP0208	75	5481281	965	73083.8	294693	78187	479510	100	57.37
KP0209	84	5672145	1119	67525.5	307234	72695	1203756	100	57.17
KP0210	47	5501223	301	117047	445260	324807	1102061	100	57.42
KP0211	87	5510010	972	63333.4	247962	66971	815350	100	57.27
KP0212	79	5591980	850	70784.6	282200	100840	753333	100	57.03
KP0213	67	5305634	939	79188.6	326432	83150	517017	100	57.45
KP0214	283	5381186	294	19014.8	228348	40203	719158	100	57.27
KP0215	67	5664936	688	84551.3	397471	72695	1453021	100	57.19
KP0216	111	5782822	701	52097.5	289603	69008	920676	100	57.08
KP0217	164	5554934	976	33871.6	223068	48618	420021	100	56.91
KP0218	60	5357421	685	89290.4	381062	99660	829791	100	57.28
KP0219	142	5579583	969	39292.8	247945	49880	840034	100	57.23
KP0220	109	5461375	204	50104.4	363934	93213	1096556	100	57.17
KP0221	185	5648024	756	30529.9	294148	51446	394086	100	57.17
KP0222	148	5613056	411	37926.1	364184	39652	769497	100	57.05
KP0223	91	5506950	1313	60515.9	378278	99660	1461157	100	57.12
KP0224	1254	5934397	292	4732.37	213367	10689	774360	100	56.78
KP0225	158	5504976	491	34841.6	202751	40978	515886	100	57.26
KP0226	956	5643910	556	5903.67	204905	17566	453373	100	57.16
KP0227	112	5742964	782	51276.5	307130	84551	604454	100	57.02
KP0228	527	5652649	391	10726.1	359581	43028	861705	100	56.97
KP0229	489	5556736	461	11363.5	293805	29242	840448	100	57.26
KP0230	99	5260729	292	53138.7	712071	94575	1429042	100	57.44
KP0231	126	5575248	922	44248	259697	39767	419763	100	57.16
KP0232	94	5513067	983	58649.7	247962	66971	816211	100	57.27
KP0233	150	5539209	788	36928.1	206954	48618	419935	100	56.93
KP0234	64	5533036	1053	86453.7	337263	94217	588639	130	57.09
KP0235	78	5591473	869	71685.6	355476	86539	496874	100	57.25
KP0236	545	5685597	788	10432.3	223068	39899	420021	100	56.83
KP0237	73	5345593	391	73227.3	359228	99495	880444	100	57.33
KP0238	219	5597346	841	25558.7	479709	100841	774748	100	57.12
KP0239	180	5390294	611	29946.1	225285	34539	424647	100	57.41
KP0240	119	5563098	421	46748.7	364184	35401	1347220	100	57.09
KP0241	91	5541873	845	60899.7	479709	106135	775389	125	57.17
KP0242	60	5129726	295	85495.4	420992	204301	981914	100	57.6
KP0243	122	5502880	591	45105.6	301480	86517	764281	100	57.24
KP0244	103	5386212	297	52293.3	374368	76248	863349	100	57.36
KP0245	275	5345997	803	19440	308599	80353	517139	100	57.42
KP0246	185	5446576	487	29441	210675	47234	477448	100	57.96
KP0247	152	5375118	495	35362.6	371202	86644	727895	100	57.36
KP0248	131	5514181	289	42093	458618	159491	1348859	100	57.37
KP0249	1668	6107078	193	3661.32	354771	11717	801794	100	57.05
KP0250	511	5580503	497	10920.8	301045	59654	972965	100	57.2
KP0251	127	5563715	780	43808.8	289280	81536	501697	100	57.14
KP0252	752	6020188	818	8005.57	396250	33718	1075083	100	56.72
KP0253	85	5144152	756	60519.4	422234	239001	1015730	101	58.1
KP0254	188	5411471	1543	28784.4	252615	52924	950450	100	57.29
KP0255	220	5684918	202	25840.5	340084	53068	695608	100	57.02
KP0256	99	5655377	1025	57125	307362	84125	922124	100	57.17
KP0257	252	5490644	970	21788.3	260233	74572	543586	100	57.29
KP0258	97	5210479	294	53716.3	174771	51544	454590	100	57.57
KP0259	85	5388862	492	63398.4	329821	86516	736042	100	57.26
KP0260	693	6010446	687	8673.08	271561	49812	1106509	100	56.8
KP0261	130	5601309	394	43087	321423	53601	527773	100	57.17
KP0262	218	5692002	591	26110.1	307235	68769	1288183	100	57.15
KP0263	174	5741665	687	32998.1	314614	68768	1285848	100	57.11
KP0264	71	5251511	195	73964.9	350790	95691	844599	100	57.49
KP0265	114	5586796	193	49007	358210	91332	801794	100	57.14
KP0266	162	5634469	390	34780.7	203883	55206	367586	100	57.38
KP0267	95	5486116	490	57748.6	339816	86610	747086	100	57.22
KP0268	243	5766526	289	23730.6	321130	50460	882177	100	56.78
KP0269	151	5529808	493	36621.2	214924	86452	547968	100	57.25
KP0270	100	5391984	494	53919.8	329821	86610	736042	100	57.25
KP0271	160	5395516	776	33722	379599	99444	756132	100	57.36
KP0272	134	5666685	193	42288.7	357963	86431	800261	100	57.15
KP0273	169	5532123	429	32734.5	184342	30272	540209	100	57.47
KP0274	98	5523900	457	56366.3	357632	78105	527419	100	57.28
KP0275	84	5421018	557	64535.9	361861	86752	909878	100	57.44
KP0276	81	5610235	722	69262.2	369031	86692	926294	100	57.43
KP0277	99	5388620	780	54430.5	319497	100760	918442	100	57.39
KP0278	88	5523054	198	62762	227624	86432	695176	100	56.98
KP0279	62	5466929	389	88176.3	330217	78187	873716	100	57.05
KP0280	105	5691529	790	54205	307241	69008	919899	100	57.16
KP0281	119	5720399	787	48070.6	279783	69007	915453	100	57.13
KP0282	100	5717660	786	57176.6	307247	69007	915453	100	57.13
KP0283	82	5533345	391	67479.8	347116	67511	726943	100	57.01
KP0284	62	5490448	484	88555.6	350754	94492	889169	100	57.19
KP0285	59	5293750	1185	89724.6	379261	100543	773198	100	57.51
KP0286	96	5423037	194	56490	373146	86517	735302	100	57.33
KP0287	80	5196584	994	64957.3	400945	101351	738785	100	57.5
KP0288	60	5370885	725	89514.8	419789	101134	1512156	100	57.41
KP0289	76	5336268	785	70214.1	379723	97261	1012853	100	57.44
KP0290	341	5504884	294	16143.4	418602	86518	901712	100	57.2
KP0291	137	5257568	295	38376.4	356197	91532	763612	100	57.41
KP0292	125	5291712	685	42333.7	369658	74281	727651	100	57.44
KP0293	130	5426284	388	41740.6	283610	42495	718133	100	57.37
KP0294	98	5562679	591	56762	332668	86609	747088	100	57.12
KP0295	127	5287528	99	41634.1	194121	34593	397596	100	57.22
KP0296	77	5615635	687	72930.3	427549	92919	892306	100	57.1
KP0297	72	5502500	684	76423.6	245637	92301	470248	100	57.18
KP0298	62	5503071	884	88759.2	245637	92221	552233	100	57.18
KP0299	62	5580875	493	90014.1	357629	99403	813609	100	57.22
KP0300	54	5250377	199	97229.2	541339	149112	845631	100	57.42
KP0301	108	5498077	497	50908.1	227380	50936	455261	100	57.17
KP0302	137	5396324	391	39389.2	206185	37315	711515	100	57.4
KP0303	108	5491803	288	50850	297709	86831	754919	100	57.18
KP0304	185	5525805	1032	29869.2	130010	29942	298558	100	57.22
KP0305	102	5532432	696	54239.5	361944	82241	969396	100	57.06
KP0306	180	5556185	1194	30867.7	307761	29062	723570	100	57.14
KP0307	186	5494659	1015	29541.2	120224	26459	286486	100	57.25
KP0308	168	5491981	910	32690.4	120224	26459	286486	100	57.26
KP0309	115	5273341	296	45855.1	204786	50488	394386	100	57.35
KP0310	142	5504811	390	38766.3	232728	62248	507713	100	57.08
KP0311	134	5601973	779	41805.8	157869	31862	448501	100	57.11
KP0312	178	5492665	807	30857.7	120224	26459	286486	100	57.26
KP0313	93	5414056	604	58215.7	319776	100760	711207	100	57.28
KP0314	74	5607811	593	75781.2	397271	84409	895142	100	57.24
KP0315	101	5456146	296	54021.2	241900	52354	597431	100	57.3
KP0316	90	5596382	406	62182	168179	49484	384567	102	56.93
KP0317	121	5336938	491	44106.9	204231	99422	428332	100	57.23
KP0318	240	5594780	852	23311.6	310460	49436	1225814	100	57.51
KP0319	57	5272527	1094	92500.5	227329	82898	533648	100	57.51
KP0320	65	5443497	95	83746.1	303842	63601	599526	100	57.33
KP0321	37	5257593	693	142097	419971	130057	1023747	100	57.55
KP0322	54	5461576	291	101140	324859	99685	442026	100	57.22
KP0323	114	5644313	687	49511.5	381003	84420	626755	100	57.17
KP0324	124	5561859	830	44853.7	205340	44640	510381	100	57.15
KP0325	86	5622308	675	65375.7	342230	72703	1044580	100	57.23
KP0326	51	5372346	418	105340	736763	100972	1451125	100	57.29
KP0327	61	5137718	655	84224.9	382330	102262	1440564	100	57.57
KP0328	69	5448852	289	78968.9	303401	99661	591141	100	57.27
KP0329	173	5672827	1184	32790.9	309445	37711	923688	100	57.04
KP0330	59	5345368	704	90599.5	370594	101464	772897	100	57.42
KP0331	91	5650428	687	62092.6	307246	69008	916180	100	57.19
KP0332	60	5466095	873	91101.6	377052	99665	609225	100	57.15
KP0333	83	5499562	297	66259.8	363200	74848	799079	100	56.94
KP0334	113	5610742	296	49652.6	323181	51671	1170601	100	57.14
KP0335	95	5648743	889	59460.4	397471	67620	1310701	100	57.18
KP0336	90	5354216	197	59491.3	487726	83724	1227538	100	57.78
KP0337	100	5359114	296	53591.1	487726	83724	1227569	100	57.77
KP0338	115	5417899	1278	47112.2	632034	94027	1826757	100	57.76
KP0339	93	5692746	604	61212.3	279290	72660	1043491	100	57.13
KP0340	148	5508896	646	37222.3	419526	50147	774510	100	57.56
KP0341	115	5512205	386	47932.2	350560	79766	482306	100	57.17
KP0342	284	5471084	391	19264.4	178992	19296	449658	100	57.16
KP0343	183	5474718	290	29916.5	303443	42295	572984	100	57.29
KP0344	87	5520148	291	63450	357656	53818	734309	100	57.2
KP0345	98	5509238	289	56216.7	357622	55321	734309	100	57.21
KP0346	62	5510094	98	88872.5	376485	70993	1268776	100	57.2
KP0347	54	5567921	397	103110	388168	94491	1409520	100	56.82
KP0348	160	5670724	1101	35442	350257	86429	572335	100	57.11
KP0349	108	5519280	488	51104.4	289602	60848	604446	100	57.23
KP0350	917	5768491	784	6290.61	370306	86422	739287	100	56.86
KP0351	83	5426340	600	65377.6	228716	86850	843566	100	57.3
KP0352	45	5131878	656	114042	382330	99662	1440564	100	57.58
KP0353	1004	5963338	683	5939.58	999898	86507	2175928	100	56.91
KP0354	164	5499305	682	33532.3	380438	100765	1627269	100	57.14
KP0355	75	5686629	977	75821.7	251147	83283	426935	100	57.07
KP0356	38	5238566	295	137857	460801	219609	1515008	100	57.46
KP0357	148	5584494	1309	37733.1	358626	38868	799078	100	56.87
KP0358	92	5330905	985	57944.6	301776	100729	709199	100	57.42
KP0359	64	5216838	286	81513.1	376124	93174	852650	100	57.57
KP0360	62	5479998	306	88387.1	361171	86432	735727	100	57.11
KP0361	75	5361867	388	71491.6	355844	83311	1227605	100	57.33
KP0362	620	5608598	925	9046.13	340853	92857	1141337	100	57.05
KP0363	201	5437576	495	27052.6	372493	99679	1512473	100	57.37
KP0364	417	5723650	956	13725.8	567575	44886	1014773	109	57.15
KP0365	60	5372319	291	89538.6	325006	83341	1454620	100	57.4
KP0366	133	5386656	201	40501.2	204341	57511	711515	100	57.42
KP0367	824	5664584	785	6874.5	144283	23379	459467	100	57.17
KP0368	546	5870734	297	10752.3	363880	53225	728212	100	56.88
KP0369	610	5789203	1127	9490.5	302466	39476	722216	100	56.86
KP0370	81	5602685	394	69168.9	363880	86431	728419	100	57.24
KP0371	105	5435569	589	51767.3	227200	75545	845321	100	57.3
KP0372	109	5491851	443	50383.9	205950	37889	442059	100	57.16
KP0373	85	5676300	299	66780	363880	86431	728419	100	57.16
KP0374	88	5485126	0	62331	204161	44165	393267	100	57.27
KP0375	39	5238794	297	134328	460801	219609	1515008	100	57.45
KP0376	102	5322411	552	52180.5	201028	37959	466995	100	57.43
KP0377	80	5338212	292	66727.6	270554	52168	762833	100	57.36
KP0378	3466	6981921	212	2014.4	237708	391	480264	100	56.8
KP0379	105	5638503	963	53700	318730	79276	496846	100	57.2
KP0380	103	5688285	692	55226.1	430267	86669	1393168	100	57.13
KP0381	57	5410834	757	94926.9	376544	99662	1503856	100	57.42
KP0382	87	5539442	194	63671.8	329997	86419	601367	100	57.11
KP0383	127	5449914	692	42912.7	267142	61547	1320706	100	57.19
KP0384	113	5683105	299	50293	363880	58395	728419	100	57.16
KP0385	125	5511973	779	44095.8	206954	54274	420021	100	56.9
KP0386	95	5643816	394	59408.6	298004	64568	945348	100	56.9
KP0387	87	5576041	295	64092.4	355405	94636	813871	100	57.13
KP0388	71	5437227	561	76580.7	372464	99862	775913	108	57.29
KP0389	190	5778526	1172	30413.3	203883	34593	367388	100	57.3
KP0390	90	5427267	751	60303	375329	92908	822107	100	57.41
KP0391	96	5454523	489	56817.9	404704	100567	849275	100	57.3
KP0392	193	5404014	389	28000.1	372507	86526	864988	100	57.36
KP0393	71	5435090	783	76550.6	349765	99528	891303	100	57.2
KP0394	134	5604926	686	41827.8	381063	85073	1048176	100	57.16
KP0395	95	5710389	502	60109.4	205964	80397	810263	100	56.98
KP0396	105	5383669	546	51273	198649	37771	466908	100	57.33
KP0397	100	5609004	398	56090	357628	66381	773008	100	57.22
KP0398	124	5684971	879	45846.5	196628	52327	367486	100	57.37
KP0399	139	5632656	877	40522.7	203883	51934	367716	100	57.44
KP0400	985	6367165	411	6464.13	223077	2241	700282	100	56.4
KP0401	84	5482543	491	65268.4	249341	74771	435236	100	57.25
KP0402	126	5640422	595	44765.2	303611	42391	817974	100	57.09
KP0403	116	5629229	881	48527.8	203883	51934	367586	100	57.44
KP0404	169	5756323	483	34061.1	203883	34593	367586	100	57.34
KP0405	116	5641942	853	48637.4	318810	79276	496846	100	57.2
KP0406	78	5458041	210	69974.9	379574	86517	781695	100	57.2
KP0407	89	5467464	309	61432.2	713664	96081	2023330	100	57.35
KP0408	115	5361176	1068	46618.9	367932	80591	947879	100	57.34
KP0409	121	5630530	785	46533.3	203883	52327	367616	100	57.43
KP0410	182	5688546	976	31255.8	195431	34593	367586	100	57.36
KP0411	143	5664556	680	39612.3	242302	39965	806546	100	57.08
KP0412	130	5689700	877	43766.9	196628	41339	367586	100	57.38
KP0413	104	5533160	488	53203.5	317143	55350	828627	100	57.15
KP0414	201	5738532	980	28549.9	176110	38201	367388	100	57.32
KP0415	166	5645971	884	34011.9	203883	52327	367616	100	57.42
KP0416	100	5569689	1235	55696.9	298254	70939	886477	100	57.17
KP0417	64	5752628	982	89884.8	464816	149611	1802526	100	57.11
KP0418	129	5632851	879	43665.5	203883	52327	367388	100	57.43
KP0419	156	5658796	391	36274.3	203883	52236	367586	121	57.38
KP0420	133	5451987	0	40992.4	303850	54254	506396	100	57.31
KP0421	121	5582057	1213	46132.7	377052	86565	611062	100	57.18
KP0422	181	5651785	886	31225.3	196628	52327	367586	100	57.4
KP0423	106	5596627	399	52798.4	357628	66297	773008	100	57.22
KP0424	138	5368218	1072	38900.1	367927	80522	1345980	100	57.33
KP0425	167	5629874	298	33711.8	357628	66381	773008	100	57.19
KP0426	147	5488720	890	37338.2	261217	77146	753439	100	57.18
KP0427	1020	6393688	2114	6268.32	51429	5695	208593	100	56.91
KP0428	65	5753009	981	88507.8	464816	149611	1802077	100	57.11
KP0429	116	5626557	884	48504.8	203883	55206	367586	100	57.44
KP0430	98	5643368	1213	57585.4	397172	84521	917928	100	57.19
KP0431	103	5535502	869	53742.7	280855	65909	783572	100	57.21
KP0432	154	5640570	879	36627.1	185856	52239	367486	100	57.42
KP0433	120	5632573	880	46938.1	203883	55206	367388	100	57.43
KP0434	318	5564409	1145	17498.1	171921	31336	582909	100	57.2
KP0435	111	5625508	783	50680.2	203883	55206	367716	100	57.44
KP0436	81	5644875	690	69689.8	386485	72695	1158838	100	57.19
KP0437	72	5439592	694	75549.9	356275	63094	672167	100	57.29
KP0438	173	5491794	1332	31744.5	250827	80123	713126	100	57.27
KP0439	121	5631142	885	46538.4	196628	52327	367388	100	57.43
KP0440	83	5170930	707	62300.4	402165	135666	762146	100	57.66
KP0441	120	5692439	692	47437	381135	69008	916775	100	57.13
KP0442	127	5698288	679	44868.4	176110	51934	367586	100	57.38
KP0443	190	5679471	786	29892	366309	61722	1304550	100	57.08
KP0444	86	5282423	495	61423.5	261439	53194	475426	100	57.43
KP0445	95	5577383	684	58709.3	447579	60506	1285614	100	57.25
KP0446	210	5671688	1121	27008	382377	36191	800355	100	56.99
KP0447	71	5322816	297	74969.2	474622	85950	1103360	100	57.9
KP0448	136	5427841	296	39910.6	349292	103882	766305	100	57.33
KP0449	471	5815172	865	12346.4	260634	43243	371189	101	56.98
KP0450	184	5663345	884	30779	196628	51934	349357	100	57.38
KP0451	197	5366383	199	27240.5	604162	93208	1103360	100	57.84
KP0452	147	5633476	787	38323	203883	52327	367586	100	57.43
KP0453	106	5617384	877	52994.2	196628	50503	355137	100	57.45
KP0454	94	5490181	848	58406.2	326790	65313	450608	100	57.29
KP0455	164	5546565	300	33820.5	198026	38128	359469	100	57.16
KP0456	95	5645056	788	59421.6	314437	68373	1322567	100	57.09
KP0457	145	5639345	881	38892	196628	52327	349357	100	57.42
KP0458	60	5370408	1447	89506.8	360359	100949	594427	100	57.37
KP0459	122	5589264	299	45813.6	227449	65702	700948	100	56.92
KP0460	113	5631263	881	49834.2	203883	52327	367716	100	57.43
KP0461	113	5634138	1071	49859.6	368019	56521	536220	100	57.24
KP0462	242	5412524	780	22365.8	357517	76490	810042	100	57.17
KP0463	131	5630206	879	42978.7	203883	51934	367388	100	57.44
KP0464	103	5552660	405	53909.3	314105	55785	771136	100	57.18
KP0465	124	5627849	878	45385.9	203883	52327	367388	100	57.44
KP0466	94	5641928	884	60020.5	397674	84142	912403	100	57.19
KP0467	141	5651600	884	40082.3	203883	52239	367388	100	57.39
KP0468	1210	6184016	302	5110.76	296476	7395	972497	100	56.52
KP0469	129	5653028	785	43821.9	397475	69008	912403	100	57.18
KP0470	195	5784300	1088	29663.1	203883	31872	367486	121	57.28
KP0471	145	5659330	963	39029.9	481350	69008	1388941	100	57.17
KP0472	149	5639545	882	37849.3	203883	52236	367486	100	57.42
KP0473	151	5752599	1084	38096.7	203883	31872	367486	100	57.34
KP0474	125	5628455	791	45027.6	203883	52327	367586	100	57.44
KP0475	155	5641309	889	36395.5	203883	52327	367586	100	57.41
KP0476	140	5590312	1020	39930.8	172246	61154	456277	100	57.2
KP0477	329	5244051	989	15939.4	370306	100925	737707	100	57.43
KP0478	185	5652760	880	30555.5	203883	55206	367616	100	57.41
KP0479	124	5622953	881	45346.4	203883	55206	367388	100	57.44
KP0480	64	5381512	1046	84086.1	360338	100949	517129	100	57.3
KP0481	88	5637190	783	64059	324158	86586	528094	100	57.01
KP0482	111	5414693	484	48781	233296	70874	741619	100	57.39
KP0483	126	5448764	296	43244.2	292436	37690	469493	100	57.18
KP0484	150	5747719	1079	38318.1	203883	34593	328775	100	57.35
KP0485	117	5628538	881	48107.2	176352	52239	367388	100	57.44
KP0486	396	5443996	497	13747.5	378973	72486	778150	100	57.3
KP0487	90	5564092	683	61823.2	263458	63934	1439956	100	57.16
KP0488	146	5635970	885	38602.5	203883	52327	367388	100	57.43
KP0489	186	5664061	880	30451.9	196628	52327	367586	100	57.36
KP0490	81	5453004	866	67321	360291	98020	517132	100	57.26
KP0491	168	5638298	878	33561.3	176366	38201	355137	100	57.41
KP0492	97	5408397	594	55756.7	233296	70254	742094	100	57.4
KP0493	225	5505471	1040	24468.8	274495	80123	712457	100	57.26
KP0494	106	5368919	450	50650.2	226382	46545	491139	100	57.35
KP0495	98	5419539	882	55301.4	250828	80934	712457	100	57.32
KP0496	82	5388257	107	65710.4	388323	100882	1301189	100	57.28
KP0497	863	5872638	1218	6804.91	307253	33717	782868	100	56.77
KP0498	324	5595056	1006	17268.7	256182	68886	804002	100	57.2
KP0499	69	5538812	405	80272.6	271305	68382	731938	100	57.13
KP0500	81	5525325	293	68213.9	382668	56602	932766	100	57.21
KP0501	122	5633956	880	46180	176110	52239	354613	100	57.43
KP0502	139	5541015	201	39863.4	350792	94445	1014293	120	57.08
KP0503	87	5415212	685	62243.8	250828	80824	712457	100	57.32
KP0504	128	5629648	785	43981.6	203883	52327	367586	100	57.43
KP0505	493	5464847	784	11084.9	247132	80154	757612	100	57.32
KP0506	130	5632903	881	43330	203883	52239	367716	100	57.44
KP0507	219	5603489	969	25586.7	227929	49827	840034	100	57.19
KP0508	189	5440051	555	28783.3	189858	34371	434551	100	56.83
KP0509	216	5654441	387	26178	203883	55206	367586	100	57.4
KP0510	180	5688210	680	31601.2	252823	42507	566838	100	56.92
KP0511	278	5516282	1280	19842.7	274663	80618	757612	100	57.23
KP0512	103	5458000	1254	52990.3	381340	84197	946676	100	57.61
KP0513	397	5731064	880	14435.9	176366	51934	367616	100	57.28
KP0514	109	5416155	555	49689.5	189858	38647	434551	100	56.85
KP0515	194	5544256	492	28578.6	321419	86432	673494	100	57.33
KP0516	105	5630036	682	53619.4	307047	59653	917129	100	57.14
KP0517	99	5536133	756	55920.5	347784	50072	642011	100	57.25
KP0518	216	5503863	954	25480.8	274663	80238	757612	100	57.24
KP0519	76	5519553	683	72625.7	314355	69008	1049977	100	57.25
KP0520	240	5744847	1119	23936.9	196470	36479	456277	100	57.08
KP0521	127	5594190	774	44048.7	203427	50536	314444	102	57.14
KP0522	99	5469070	591	55243.1	240099	86850	485583	100	57.29
KP0523	164	5645960	933	34426.6	203883	52239	367586	100	57.42
KP0524	119	5623765	881	47258.5	203883	46102	367003	100	57.44
KP0525	115	5676215	390	49358.4	196699	55206	372951	100	57.37
KP0526	111	5580866	1000	50278.1	232888	60059	456277	100	57.21
KP0527	115	5628882	885	48946.8	203883	52327	496461	100	57.43
KP0528	117	5631941	387	48136.2	203883	55206	367586	100	57.43
KP0529	171	5467701	1008	31974.9	340595	52784	708259	100	57.31
KP0530	155	5456425	197	35202.7	306512	42293	537085	100	57.31
KP0531	122	5630640	683	46152.8	203883	55206	367716	100	57.44
KP0532	129	5635616	680	43686.9	203883	52239	367586	100	57.43
KP0533	441	5738731	388	13013	176110	38201	353879	100	57.33
KP0534	233	5579599	689	23946.8	307247	69008	1036027	100	57.25
KP0535	983	5939556	688	6042.27	311281	33718	1288264	100	56.98
KP0536	213	5358821	296	25158.8	304945	102271	497873	100	57.37
KP0537	75	5495376	293	73271.7	467169	101845	1542034	100	57.29
KP0538	117	5405191	702	46198.2	367256	93491	803304	100	57.37
KP0539	522	5600131	1025	10728.2	250512	36103	757612	100	57.16
KP0540	78	5449207	1051	69861.6	360161	98020	517131	100	57.27
KP0541	79	5451062	786	69000.8	367365	98019	761485	100	57.27
KP0542	172	5440733	576	31632.2	251099	80934	712457	100	57.3
KP0543	76	5176579	1	68112.9	479873	321764	1476631	100	58.11
KP0544	213	5470724	347	25684.2	205951	53946	400008	100	57.21
KP0545	140	5583471	680	39881.9	196699	61255	350091	100	57.5
KP0546	283	5399876	404	19080.8	311669	100879	1387272	100	57.37
KP0547	103	5779969	591	56116.2	314669	72696	1289772	100	57.01
KP0548	149	5738807	626	38515.5	196628	52239	367586	100	57.33
KP0549	150	5636279	682	37575.2	203883	52327	367716	100	57.43
KP0550	203	5475264	494	26971.7	340490	49721	708259	100	57.3
KP0551	81	5621614	1013	69402.6	411798	100845	1119957	100	57.18
KP0552	141	5634274	681	39959.4	196628	37825	367586	100	57.42
KP0553	131	5649174	787	43123.5	261935	86517	586999	100	57.1
KP0554	181	5645995	786	31193.3	203883	52327	367716	100	57.42
KP0555	117	5664699	583	48416.2	289604	84421	755708	100	57.18
KP0556	167	5617009	785	33634.8	366383	77380	1304898	100	57.15
KP0557	162	5639078	1013	34809.1	417653	100845	1119957	100	57.17
KP0558	131	5634968	393	43015	203883	52327	367586	100	57.43
KP0559	114	5626830	680	49358.2	176109	52239	367586	100	57.44
KP0560	147	5632022	387	38313.1	176344	51461	355137	100	57.44
KP0561	118	5628069	682	47695.5	203883	52239	367716	100	57.44
KP0562	110	5624999	681	51136.4	203883	55206	367586	100	57.44
KP0563	83	5430442	395	65427	220379	77735	1265583	100	57.34
KP0564	1264	6002236	1390	4748.6	250241	2557	757612	100	56.95
KP0565	122	5632738	683	46170	203883	55206	367586	100	57.43
KP0566	137	5627458	392	41076.3	171377	52327	367486	100	57.44
KP0567	129	5634464	390	43678	203883	52327	367586	100	57.43
KP0568	72	5319236	0	73878.3	793759	191336	1096108	100	57.97
KP0569	376	5342951	396	14210	204636	51151	370463	100	57.35
KP0570	118	5630430	390	47715.5	203883	55206	367586	100	57.43
KP0571	127	5627826	783	44313.6	176109	51934	367616	100	57.44
KP0572	81	5514596	688	68081.4	380357	75968	783751	100	57.33
KP0573	110	5617201	785	51065.5	196628	55206	367716	100	57.45
KP0574	865	5951503	877	6880.35	176109	24496	367586	100	57.07
KP0575	140	5672517	1284	40518	307235	72695	920206	100	57.17
KP0576	275	5715821	488	20784.8	221369	35437	752331	100	57.02
KP0577	1403	6000269	880	4276.74	290287	1624	892034	100	56.73
KP0578	127	5634238	680	44364.1	203883	55206	367716	100	57.43
KP0579	100	5254039	398	52540.4	204636	56227	379548	100	57.45
KP0580	169	5393290	443	31913	299641	47209	966139	100	57.63
KP0581	126	5241866	296	41602.1	204786	60364	394386	100	57.38
KP0582	123	5632915	789	45796.1	203883	52239	367586	100	57.43
KP0583	108	5562234	784	51502.2	380359	82270	1304798	100	57.18
KP0584	151	5733560	1021	37970.6	366383	61722	918350	100	57.04
KP0585	122	5628399	388	46134.4	198159	38201	367586	100	57.43
KP0586	119	5549229	843	46632.2	350618	73941	753586	100	57.13
KP0587	111	5625782	388	50682.7	196628	52327	367585	100	57.44
KP0588	151	5750235	490	38081	196628	31872	367586	100	57.34
KP0589	122	5633669	389	46177.6	203883	55206	367585	100	57.43
KP0590	118	5606506	679	47512.8	196628	55206	367586	100	57.44
KP0591	186	5599884	668	30106.9	326238	41737	967791	100	57.16
KP0592	121	5628617	784	46517.5	203883	52239	367586	100	57.44
KP0593	125	5627385	390	45019.1	203883	52327	367586	100	57.44
KP0594	129	5631052	685	43651.6	203883	52327	367586	100	57.44
KP0595	125	5629653	385	45037.2	203883	55206	475580	100	57.44
KP0596	115	5628462	389	48943.2	203883	55206	367586	100	57.44
KP0597	124	5509987	395	44435.4	330328	72857	497105	100	57.26
KP0598	106	5625847	389	53074	203883	55206	367586	100	57.44
KP0599	110	5626706	389	51151.9	203883	55206	367586	100	57.44
KP0600	115	5626894	681	48929.5	176344	55206	367716	100	57.44
KP0601	116	5626104	679	48500.9	203883	55206	367716	100	57.44
KP0602	131	5629999	389	42977.1	203883	52327	367586	100	57.44
KP0603	163	5653515	734	34684.1	203883	52239	367586	100	57.39
KP0604	116	5671073	680	48888.6	252822	49413	566838	121	56.93
KP0605	111	5627972	682	50702.4	203883	52239	410642	100	57.43
KP0606	127	5664722	786	44604.1	195431	38201	367486	100	57.37
KP0607	187	5784622	390	30933.8	176110	34593	367586	100	57.27
KP0608	157	5773072	980	36771.2	196628	31872	367486	100	57.29
KP0609	103	5427637	783	52695.5	249336	89213	900631	100	57.28
KP0610	147	5608428	364	38152.6	227502	75572	797009	100	57.45
KP0611	66	5354321	802	81126.1	320510	83150	516883	100	57.41
KP0612	81	5428436	1175	67017.7	371841	86527	771496	100	57.42
KP0613	133	5631243	583	42340.2	319294	75115	783778	100	57.12
KP0614	113	5626834	787	49795	203883	52239	367616	100	57.44
KP0615	69	5479418	577	79411.9	384077	85179	898891	100	57.32
KP0616	135	5672634	198	42019.5	384712	66583	1567660	100	57.18
KP0617	150	5515892	586	36772.6	389628	77379	1388612	100	57.21
KP0618	154	5484166	934	35611.5	250827	86517	757612	129	57.26
KP0619	167	5657470	876	33877.1	176366	51934	367586	100	57.39
KP0620	115	5626658	682	48927.5	196699	52327	409878	100	57.44
KP0621	120	5634007	390	46950.1	203883	52239	367586	100	57.44
KP0622	263	5754659	98	21880.8	332993	40216	797111	100	57.34
KP0623	328	5530034	1371	16859.9	274862	80534	757612	100	57.21
KP0624	407	5563307	663	13669.1	333305	74175	752509	100	57.07
KP0625	44	5224198	487	118732	373202	100976	614877	100	57.5
KP0626	73	5493988	683	75260.1	397608	216500	1549282	100	57.42
KP0627	59	5192208	880	88003.5	398119	98514	1419990	100	57.54
KP0628	175	5718179	786	32675.3	258321	60281	745906	100	57.14
KP0629	107	5650380	1068	52807.3	381053	86441	668609	100	57.17
KP0630	112	5697972	790	50874.8	307247	85106	713668	100	57.07
KP0631	169	5405476	737	31985.1	390030	64701	1427032	100	57.39
KP0632	113	5284525	503	46765.7	316827	50991	506279	100	57.46
KP0633	112	5630930	391	50276.2	203883	52239	475580	100	57.43
KP0634	145	5512001	612	38013.8	320325	37712	960729	100	57.36
KP0635	395	5630234	390	14253.8	377221	92596	893489	100	57
KP0636	245	5366251	794	21903.1	612475	98573	1776131	100	57.76
KP0637	274	5712802	828	20849.6	320938	73539	1041783	100	56.92
KP0638	261	5712143	488	21885.6	223068	35055	752331	100	57.02
KP0639	145	5638478	785	38886.1	203883	52239	367586	100	57.43
KP0640	241	5750157	884	23859.6	176110	37825	367586	100	57.25
KP0641	282	5692412	390	20185.9	196699	52239	367586	100	57.38
KP0642	184	5796422	392	31502.3	168865	34593	367586	100	57.24
KP0643	104	5470979	196	52605.6	147384	36350	332014	100	56.95
KP0644	65	5190781	294	79858.2	263888	79043	497941	100	57.65
KP0645	185	5487600	1073	29662.7	274663	86517	757612	111	57.26
KP0646	105	5433731	197	51749.8	349473	86504	478170	100	57.32
KP0647	123	5630059	788	45772.8	203883	52327	367586	100	57.44
KP0648	107	5490669	544	51314.7	196492	37605	442059	100	57.16
KP0649	109	5626594	390	51620.1	177804	55206	367586	100	57.44
KP0650	107	5650323	1277	52806.8	307335	72695	914689	100	57.21
KP0651	143	5478461	933	38310.9	274663	86517	757612	100	57.27
KP0652	118	5676033	781	48102	196628	52327	367486	100	57.41
KP0653	86	5607461	1206	65203	438218	99797	1428060	100	57.28
KP0654	117	5400983	636	46162.2	196625	37825	355622	100	57.43
KP0655	124	5676952	781	45781.9	203883	52327	367586	100	57.41
KP0656	115	5675385	682	49351.2	203883	52327	367586	100	57.41
KP0657	121	5674603	677	46897.6	203883	51934	367616	100	57.41
KP0658	87	5286362	487	60762.8	204039	57804	498264	100	57.43
KP0659	89	5224569	194	58703	375802	100775	849967	100	57.55
KP0660	71	5588129	797	78706	441153	86669	1415709	100	57.23
KP0661	68	5399776	196	79408.5	232719	83843	428623	100	57.07
KP0662	90	5284758	391	58719.5	204039	58562	498264	101	57.42
KP0663	113	5606577	682	49615.7	203883	55206	367586	121	57.45
KP0664	148	5737521	486	38767	196628	31872	367586	101	57.34
KP0665	154	5481427	936	35593.7	274663	80534	757612	100	57.27
KP0666	173	5257638	487	30391	698119	86739	780687	100	57.52
KP0667	142	5405582	500	38067.5	324723	86423	1056584	100	57.23
KP0668	113	5904739	1093	52254.3	377251	41460	948338	100	57.03
KP0669	158	5721646	481	36212.9	196628	34593	367585	100	57.36
KP0670	138	5680749	387	41164.8	196628	52327	367585	100	57.41
KP0671	807	5824981	711	7218.07	326586	41692	597593	96	57.03
KP0672	88	5404825	1781	61418.5	360361	90500	761647	100	57.34
KP0673	131	5368332	489	40979.6	381928	68478	502722	100	57.42
KP0674	130	5462627	389	42020.2	374545	68345	879667	100	57.3
KP0675	96	5624844	686	58592.1	307410	86441	938975	100	57.15
KP0676	104	5618887	680	54027.8	203883	55206	367586	100	57.45
KP0677	63	5188841	193	82362.6	2937764	339296	2937764	100	58.09
KP0678	364	5722907	688	15722.3	367018	72695	974592	100	57.04
KP0679	123	5675769	391	46144.5	196628	52327	367586	121	57.4
KP0680	100	5356493	431	53564.9	466526	94026	1331386	100	57.83
KP0681	162	5480349	852	33829.3	274663	86517	757612	100	57.27
KP0682	140	5508480	0	39346.3	404662	101035	1466167	100	57.18
KP0683	109	5625590	388	51610.9	203883	52239	367586	100	57.44
KP0684	155	5614398	294	36221.9	248966	86517	1130638	100	57.08
KP0685	141	5647414	129	40052.6	234816	52132	729615	100	57
KP0686	81	5422741	1000	66947.4	318442	84519	517135	100	57.33
KP0687	163	5657255	128	34707.1	234816	52132	729615	100	56.97
KP0688	77	5538636	708	71930.3	298768	99650	603313	100	56.92
KP0689	218	5324590	749	24424.7	154252	45561	507210	100	57.37
KP0690	49	5346063	209	109103	388156	99820	1466623	100	57.3
KP0691	139	5312111	96	38216.6	155764	33152	383151	100	57.25
KP0692	50	5231449	396	104629	457270	93450	948003	100	57.63
KP0693	89	5498828	0	61784.6	404662	101035	1466167	100	57.18
KP0694	96	5368190	400	55918.6	347271	86432	1169732	100	57.33
KP0695	74	5513329	294	74504.4	373136	94498	892904	100	57.26
KP0696	141	5641336	885	40009.5	203883	52239	367388	100	57.42
KP0697	116	5639113	488	48613	203883	55206	367587	100	57.42
KP0698	149	5584610	493	37480.6	202223	44589	398516	100	57.67
KP0699	185	5911839	795	31955.9	306704	34468	712092	100	57.23
KP0700	1424	6091125	50264	4277.48	43678	1381	150515	100	56.96
KP0701	81	5470101	1342	67532.1	442601	94446	721399	100	57.29
KP0702	151	5688109	881	37669.6	191698	51934	367486	100	57.39
KP0703	106	5257292	199	49597.1	386215	100884	701782	100	57.43
KP0704	133	5368380	873	40363.8	223206	47025	457666	100	57.44
KP0705	111	5259419	205	47382.2	174744	49691	467436	100	57.51
KP0706	164	5616269	395	34245.5	366892	48775	675579	100	57.46
KP0707	121	5617165	884	46422.8	210962	55206	367388	100	57.46
KP0708	166	5577047	483	33596.7	241706	57431	524526	100	57.15
KP0709	127	5611181	393	44182.5	374455	102254	842981	100	56.98
KP0710	143	5632533	880	39388.3	176366	52236	367388	100	57.44
KP0711	180	5457011	1645	30316.7	385628	79432	711879	100	57.22
KP0712	80	5570136	392	69626.7	368341	99026	1370220	100	57.11
KP0713	149	5445659	976	36548.1	385827	79306	945556	100	57.24
KP0714	108	5549507	781	51384.3	265575	75545	850653	100	57.22
KP0715	68	5384388	940	79182.2	325999	86498	624032	100	57.37
KP0716	117	5335339	501	45601.2	385827	86629	945793	100	57.32
KP0717	102	5582537	955	54730.8	350115	68086	429312	100	57.19
KP0718	161	5450850	892	33856.2	356885	79226	945793	100	57.23
KP0719	98	5536078	588	56490.6	219798	74841	648984	100	57.17
KP0720	202	5431678	881	26889.5	369646	40227	729743	100	57.34
KP0721	127	5631371	887	44341.5	196628	52327	367586	100	57.43
KP0722	137	5623802	881	41049.7	210962	55206	367388	100	57.44
KP0723	141	5672619	590	40231.3	316987	61731	997779	100	57.09
KP0724	98	5515647	1138	56282.1	284236	86566	448858	100	57.22
KP0725	118	5631779	879	47726.9	203883	51943	381137	100	57.43
KP0726	65	5349281	785	82296.6	384704	86834	714214	100	57.38
KP0727	236	5531334	877	23437.9	159446	27219	428272	100	57.2
KP0728	97	5527655	1043	56986.1	373764	92416	630865	100	57.76
KP0729	128	5634201	781	44017.2	186869	51934	367388	100	57.42
KP0730	69	5275185	621	76451.9	330252	94308	811048	100	57.51
KP0731	65	5327344	821	81959.1	372930	99709	978601	100	57.39
KP0732	101	5448091	390	53941.5	260058	43487	507854	100	57.13
KP0733	88	5520078	291	62728.2	294856	99026	1409586	100	57.2
KP0734	110	5502147	967	50019.5	172512	48039	561563	100	57.34
KP0735	106	5346688	914	50440.4	315983	65012	766482	100	57.83
KP0736	110	5527540	681	50250.4	323139	94460	710817	100	57.18
KP0737	78	5301110	1251	67962.9	215075	49925	715494	100	57.48
KP0738	144	5612643	596	38976.7	260539	39727	726892	100	57.12
KP0739	74	5566658	590	75225.1	320379	86563	767334	100	57.22
KP0740	78	5283101	885	67732.1	205671	93303	495703	100	57.47
KP0741	83	5506849	92	66347.6	387565	100883	783529	100	57.23
KP0742	120	5500791	591	45839.9	230686	48039	561563	100	57.34
KP0743	84	5610206	829	66788.2	348846	53350	844813	100	57.1
KP0744	76	5670334	783	74609.7	397432	84407	919413	100	57.16
KP0745	81	5394708	723	66601.3	298768	86433	927459	100	57.36
KP0746	89	5595123	194	62866.6	293245	86431	734996	100	56.89
KP0747	105	5435556	494	51767.2	257117	77756	843425	100	57.3
KP0748	94	5612097	838	59703.2	348846	53350	844837	100	57.1
KP0749	89	5675757	866	63772.6	441153	84785	1451800	100	57.15
KP0750	198	5704468	1776	28810.5	361291	86540	774059	100	57.08
KP0751	165	5617614	489	34046.1	184720	38724	529930	100	56.95
KP0752	107	5590854	388	52251	206115	44656	446922	100	56.89
KP0753	122	5528295	745	45313.9	406884	86469	1343217	100	57.26
KP0754	78	5458761	604	69984.1	407258	84540	734486	100	57.79
KP0755	144	5796381	927	40252.6	316992	44660	563388	100	57.17
KP0756	175	5572745	107	31844.3	351510	35451	739557	100	57.29
KP0757	121	5632837	882	46552.4	196628	46107	355137	100	57.43
KP0758	152	5609696	289	36905.9	177985	37729	446922	100	56.86
KP0759	127	5411343	1329	42609	752795	98924	1526129	100	58.03
KP0760	155	5798823	380	37411.8	316992	37727	563388	129	57.18
KP0761	121	5425553	1109	44839.3	359727	99653	527454	100	57.32
KP0762	66	5232766	490	79284.3	377724	135016	1059732	100	57.46
KP0763	68	5296965	1105	77896.6	307405	83157	436986	100	57.37
KP0764	129	5599972	290	43410.6	186900	37752	377593	100	56.87
KP0765	79	5528593	295	69982.2	361364	86432	700903	100	56.97
KP0766	88	5432292	691	61730.6	359711	99528	711378	100	57.23
KP0767	87	5562526	589	63937.1	258457	92902	1236551	100	57.11
KP0768	83	5433614	389	65465.2	198960	61617	507846	100	57.17
KP0769	69	5322707	1288	77140.7	257032	91463	517140	100	57.43
KP0770	135	5606766	889	41531.6	240467	36358	822855	100	57.15
KP0771	1356	6247546	593	4607.33	215082	1204	1236551	100	56.47
KP0772	130	5645853	562	43429.6	272650	61994	740200	100	56.96
KP0773	119	5391808	299	45309.3	318800	69208	443200	100	57.47
KP0774	124	5577139	760	44976.9	361849	99475	933916	100	57.17
KP0775	64	5031404	302	78615.7	254416	85097	671553	100	57.64
KP0776	90	5514803	779	61275.6	313952	86779	714683	100	57.13
KP0777	141	5724235	783	40597.4	258371	39602	830625	100	57.04
KP0778	222	5505154	586	24798	350467	86516	742392	100	57.09
KP0779	146	5470868	886	37471.7	324329	86517	723077	100	57.23
KP0780	144	5725207	688	39758.4	258337	39602	830728	100	57.04
KP0781	76	5512021	1110	72526.6	385247	100841	1488246	100	57.33
KP0782	213	5463791	100	25651.6	248802	72447	770705	100	57.22
KP0783	88	5610599	988	63756.8	349059	79574	433304	100	57.14
KP0784	175	5745387	1099	32830.8	346840	34342	1067915	100	57.37
KP0785	207	5541252	1478	26769.3	244322	36212	507313	100	57.21
KP0786	532	5393979	890	10139.1	298247	56836	504827	100	57.28
KP0787	1244	6272544	412	5042.24	287203	1539	803929	100	56.84
KP0788	1057	6169092	481	5836.42	289588	19431	488515	100	56.5
KP0789	64	5388928	495	84202	421152	94401	729530	130	57.37
KP0790	92	5327316	560	57905.6	376526	86634	766678	100	57.34
KP0791	83	5391215	293	64954.4	307338	75445	927460	100	57.35
KP0792	133	5330444	291	40078.5	162175	34593	359696	100	57.44
KP0793	116	5795115	882	49957.9	281057	69008	476158	100	57.08
KP0794	110	5561636	382	50560.3	371633	61765	742776	100	57.16
KP0795	942	5722651	283	6075	292488	11250	513067	100	56.93
KP0796	103	5488555	297	53286.9	361686	86419	813285	100	57.25
KP0797	92	5580153	393	60653.8	374711	102254	800736	100	57.06
KP0798	186	5549537	788	29836.2	164717	25708	690324	100	57.27
KP0799	81	5383263	500	66460	363472	60820	691480	100	57.34
KP0800	142	5382378	629	37904.1	225270	40129	424723	118	57.26
KP0801	58	5343819	792	92134.8	373147	103882	711194	100	57.4
KP0802	236	5608952	759	23766.8	209035	22958	1011834	100	57.04
KP0803	90	5383047	548	59811.6	187827	58138	554730	100	57.42
KP0804	79	5622791	195	71174.6	231152	92929	567671	100	57.01
KP0805	1555	6816289	62053	4383.47	60115	1569	181482	100	56.4
KP0806	37	5169311	489	139711	947400	334765	1994083	140	58.06
KP0807	71	5337761	614	75179.7	447836	108872	1576327	100	57.35
KP0808	107	5497975	791	51382.9	432533	101359	1037389	100	57.25
KP0809	99	5356465	780	54105.7	373147	103882	711194	100	57.37
KP0810	86	5461082	483	63500.9	205129	72868	437123	100	57.26
KP0811	112	5335888	296	47641.9	182485	56876	567876	100	57.47
KP0812	187	5495132	1295	29385.7	274495	86517	757612	100	57.24
KP0813	113	5430132	573	48054.3	363739	68271	1400922	100	57.3
KP0814	139	5589714	588	40213.8	349563	39938	1214925	100	57.07
KP0815	92	5312774	296	57747.5	259790	76371	566375	100	57.39
KP0816	123	5359594	509	43573.9	247305	81089	725417	100	57.38
KP0817	113	5530129	197	48939.2	319579	89805	766292	100	57.32
KP0818	137	5586220	298	40775.3	350892	68493	744213	100	57.09
KP0819	99	5324286	295	53780.7	341265	84103	1029705	100	57.43
KP0820	541	5850265	689	10813.8	397470	67620	916169	100	56.83
KP0821	148	5605963	1940	37878.1	361205	86610	839745	100	57.1
KP0822	155	5604551	1424	36158.4	361205	86516	839745	140	57.1
KP0823	73	5620695	695	76995.8	788927	172594	1130950	100	57.23
KP0824	76	5313967	1185	69920.6	329259	80433	483920	100	57.45
KP0825	83	5636713	487	67912.2	294393	68420	1446060	100	57.04
KP0826	125	5501581	391	44012.7	231575	77481	441983	100	57.14
KP0827	105	5416164	683	51582.5	347207	60549	744898	100	57.39
KP0828	102	5385475	531	52798.8	214978	73071	391284	100	57.35
KP0829	86	5633816	391	65509.5	294393	68420	1446060	100	57.04
KP0830	218	5551798	792	25467	218671	40816	772485	100	57.58
KP0831	305	5767403	387	18909.5	356548	48369	508403	100	56.86
KP0832	92	5643742	584	61345	395812	86669	910434	100	57.18
KP0833	61	5351541	690	87730.2	376349	93446	804056	100	57.47
KP0834	201	5536701	685	27545.8	274663	86854	712457	100	57.25
KP0835	102	5505029	782	53970.9	370143	59653	676472	100	57.28
KP0836	91	5646590	690	62050.4	481349	86669	1386917	100	57.18
KP0837	156	5883451	296	37714.4	1360945	38999	1697513	100	57.07
KP0838	163	5525383	937	33898.1	274033	86517	726943	100	57.23
KP0839	150	5504476	683	36696.5	223400	53946	387855	107	57.15
KP0840	119	5517080	1560	46362	217965	84751	706250	100	57.24
KP0841	514	5640763	1243	10974.2	331400	68105	517253	109	56.98
KP0842	110	5386146	839	48965	206194	86517	464266	100	57.16
KP0843	96	5523078	1633	57532.1	318365	84448	517134	100	57.18
KP0844	130	5529155	497	42532	230896	79099	463566	100	57.15
KP0845	147	5430898	491	36944.9	371202	49056	706969	100	57.31
KP0846	66	5475767	1042	82966.2	360368	94217	517133	100	57.23
KP0847	102	5545302	990	54365.7	264719	94292	466984	100	57.23
KP0848	1400	6022804	200	4302	377006	1220	1198199	100	56.6
KP0849	248	5849992	1011	23588.7	305131	67620	604214	100	57
KP0850	1388	5920492	883	4265.48	149164	7068	487426	100	56.78
KP0851	75	5372313	499	71630.8	347779	78224	920516	100	57.45
KP0852	744	5887914	1281	7913.86	381048	60545	911897	100	56.79
KP0853	71	5357194	862	75453.4	340328	99681	777134	100	57.49
KP0854	138	5486000	197	39753.6	319531	64643	621607	100	57.24
KP0855	156	5480237	286	35129.7	296078	35844	434144	100	57.18
KP0856	84	5635079	794	67084.3	440934	84617	1364221	100	57.18
KP0857	554	5726717	946	10337	204358	26389	527413	100	56.73
KP0858	124	5677929	492	45789.8	198103	51192	683982	100	57.16
KP0859	236	5724014	1243	24254.3	316212	31828	534547	100	56.99
KP0860	67	5365163	484	80077.1	298768	99650	934711	100	57.34
KP0861	70	5528644	884	78980.6	411614	99857	715578	100	57.25
KP0862	43	5268550	504	122524	826998	148091	2133002	100	57.9
KP0863	81	5424845	1053	66973.4	330080	94217	517129	100	57.27
KP0864	108	5376440	482	49781.8	369449	75928	908037	100	57.36
KP0865	115	5321024	587	46269.8	367966	73753	729745	100	57.45
KP0866	110	5607335	884	50975.8	320938	86515	1110481	100	57.16
KP0867	264	5694932	395	21571.7	294332	62821	1446060	100	56.96
KP0868	85	5367464	290	63146.6	298768	99650	934983	100	57.34
KP0869	231	5499499	655	23807.4	146572	27049	329191	135	57.18
KP0870	380	5417938	745	14257.7	370834	99403	758782	114	57.33
KP0871	44	5418028	684	123137	467634	100690	1066912	100	57.35
KP0872	82	5304072	295	64683.8	244604	103882	709713	100	57.21
KP0873	187	5457022	1466	29181.9	336510	86499	517124	117	57.25
KP0874	102	5320877	898	52165.5	309741	101241	1424088	100	57.47
KP0875	102	5501697	596	53938.2	349583	100758	721057	101	57.09
KP0876	97	5346810	596	55121.8	206121	86564	843448	100	57.36
KP0877	134	5523377	581	41219.2	349785	73101	726351	100	57.23
KP0878	86	5278576	289	61378.8	645195	100726	1437931	100	57.5
KP0879	118	5679947	481	48135.1	353786	86516	728597	100	57.01
KP0880	133	5305613	647	39891.8	188193	37004	375069	100	57.37
KP0881	231	5735459	872	24828.8	184714	43079	381056	100	56.91
KP0882	159	5537983	841	34830.1	376559	86498	889499	100	57.18
KP0883	80	5520205	781	69002.6	247132	78616	712457	100	57.2
KP0884	103	5456104	381	52971.9	368085	99581	769365	100	57.27
KP0885	109	5541740	784	50841.7	370152	59653	912590	100	57.26
KP0886	147	5530797	398	37624.5	376559	86498	632569	100	57.19
KP0887	112	5459779	397	48748	377093	99581	1346369	100	57.27
KP0888	90	5634192	392	62602.1	294393	68445	1446041	100	57.04
KP0889	60	5592606	487	93210.1	362909	94454	722976	100	57.08
KP0890	217	5403274	591	24899.9	362991	169065	733852	100	57.23
KP0891	78	5617193	1372	72015.3	381142	86770	922148	115	57.21
KP0892	83	5371148	198	64712.6	303679	83843	507858	100	57.23
KP0893	56	5305452	298	94740.2	376128	99476	943964	100	57.43
KP0894	105	5537999	390	52742.8	503966	88673	2218789	100	57.49
KP0895	108	5550859	603	51396.8	257162	75428	560704	100	57.15
KP0896	673	5765882	603	8567.43	296643	77379	717130	100	56.88
KP0897	76	5494433	394	72295.2	361165	83843	776068	100	57.11
KP0898	204	5566510	780	27286.8	205726	39695	376889	100	57.16
KP0899	90	5662100	480	62912.2	333991	86516	523617	100	57.04
KP0900	86	5469282	687	63596.3	291231	86147	662764	100	57.29
KP0901	80	5340743	779	66759.3	405366	103882	727122	102	57.42
KP0902	1622	5930031	398	3656	246980	795	538939	100	56.6
KP0903	108	5513403	591	51050	226502	67380	843228	100	57.21
KP0904	63	5446597	1250	86453.9	382333	88238	1606969	100	57.39
KP0905	90	5247455	796	58305.1	330712	94276	504826	100	57.53
KP0906	87	5366640	686	61685.5	336601	100793	521470	100	57.28
KP0907	71	5365504	724	75570.5	298768	99650	934711	100	57.34
KP0908	147	5473122	293	37232.1	182088	52123	441983	100	57.17
KP0909	568	5703638	973	10041.6	363571	34799	867500	100	57.01
KP0910	74	5291157	690	71502.1	407389	109766	934573	100	57.34
KP0911	47	5304052	1071	112852	446183	204608	1534091	100	57.42
KP0912	1382	6352991	787	4596.95	102738	1847	405203	100	56.22
KP0913	128	5449305	1597	42572.7	356658	98020	623993	100	57.25
KP0914	149	5490588	846	36849.6	206280	34437	416051	100	57.2
KP0915	99	5773833	789	58321.6	276039	76491	723077	100	56.7
KP0916	111	5650789	677	50908	370145	69008	946105	100	57.1
KP0917	159	5420155	195	34089	165611	36920	377983	100	57.25
KP0918	58	5108644	393	88080.1	371318	100977	566356	100	57.63
KP0919	77	5649226	503	73366.6	326096	51659	512302	100	57.04
KP0920	105	5519471	593	52566.4	265172	86452	812402	100	57.29
KP0921	95	5514443	1025	58046.8	272868	77113	1031043	100	57.15
KP0922	88	5414581	110	61529.3	232435	83843	520532	100	57.13
KP0923	128	5429759	1010	42420	343721	40469	459011	100	57.37
KP0924	1284	6415294	21806	4996.33	38219	2908	188727	100	56.76
KP0925	80	5198554	752	64981.9	362053	99661	717959	100	57.55
KP0926	97	5510283	491	56807	265172	86452	812047	100	57.3
KP0927	202	5523391	1578	27343.5	340850	40018	1435966	100	57.27
KP0928	83	5310485	483	63981.8	294400	86649	711613	100	57.48
KP0929	804	6057261	201	7533.91	93418	5720	400733	100	56.82
KP0930	291	5231276	574	17976.9	261210	57327	497829	100	57.93
KP0931	97	5412471	804	55798.7	349015	86487	487130	100	57.39
KP0932	96	5313850	489	55352.6	294400	85563	711613	100	57.48
KP0933	154	5072620	852	32939.1	136706	27796	318638	100	57.53
KP0934	57	5264151	200	92353.5	371156	86423	765000	100	57.42
KP0935	101	5550746	783	54957.9	447646	67620	644005	100	57.27
KP0936	76	5529362	681	72754.8	274663	86854	712456	100	57.18
KP0937	100	5645067	582	56450.7	307247	67621	710982	100	57.2
KP0938	381	5615746	393	14739.5	265172	77310	812402	100	57.18
KP0939	98	5621422	679	57361.4	381186	84419	518884	100	57.22
KP0940	131	5579950	289	42595	354069	86507	755350	100	57.18
KP0941	80	5452884	927	68161.1	299088	83972	991790	100	57.23
KP0942	94	5578872	822	59349.7	338690	86043	619662	100	57.22
KP0943	76	5261565	196	69231.1	358885	156146	547852	100	57.52
KP0944	84	5610820	688	66795.5	370145	84418	921417	100	57.23
KP0945	67	5593759	784	83488.9	377246	95753	909743	100	57.29
KP0946	165	5939864	490	35999.2	193553	36232	414444	100	56.62
KP0947	163	5428204	789	33301.9	359482	99691	1129752	100	57.17
KP0948	78	5285898	195	67767.9	338322	86558	522437	100	57.43
KP0949	85	5631582	786	66253.9	289588	72695	917131	100	57.2
KP0950	83	5449546	931	65657.2	283896	99511	720690	101	57.29
KP0951	144	5744501	1017	39892.4	338367	86487	781744	100	57.18
KP0952	93	5422467	284	58306.1	262503	90192	1215937	100	57.37
KP0953	66	5321003	904	80621.3	230067	79417	428046	100	57.4
KP0954	1436	6084446	204	4237.08	178008	1282	640934	100	56.57
KP0955	121	5488910	1029	45362.9	239313	66428	591404	100	57.2
KP0956	125	5625900	684	45007.2	441153	84418	1291803	100	57.19
KP0957	83	5481015	490	66036.3	369794	76128	1033118	100	57.29
KP0958	117	5529635	302	47261.8	356615	83737	1636204	100	57.32
KP0959	73	5242226	486	71811.3	355923	124926	724689	100	57.46
KP0960	68	5230851	678	76924.3	370252	163039	989773	100	57.48
KP0961	99	5261618	393	53147.7	187931	53435	763346	100	57.45
KP0962	52	5297239	195	101870	374873	86566	1369101	100	57.53
KP0963	72	5667819	1061	78719.7	321140	79282	497397	100	57.22
KP0964	124	5690043	1045	45887.4	258322	67620	880374	100	57.1
KP0965	93	5804030	1266	62408.9	386374	69008	922021	100	56.99
KP0966	118	5603566	782	47487.8	271243	68325	784750	100	57.16
KP0967	87	5631065	294	64724.9	294393	68445	1446050	100	57.05
KP0968	64	5460519	686	85320.6	484441	101098	1533981	100	57.24
KP0969	88	5504461	583	62550.7	431496	86609	1144347	100	57.24
KP0970	107	5499971	787	51401.6	247870	62360	583015	100	57.26
KP0971	92	5482985	544	59597.7	205950	66880	288270	100	57.17
KP0972	80	5651260	579	70640.8	307247	72695	920456	100	57.18
KP0973	232	5580413	786	24053.5	250829	86517	712456	100	57.08
KP0974	140	5934376	947	42388.4	199605	52904	548865	100	56.63
KP0975	270	5632219	776	20860.1	307243	60565	723266	100	57.19
KP0976	68	5382057	397	79147.9	374960	99478	666123	100	57.3
KP0977	86	5569545	784	64762.2	441154	67620	742727	100	57.26
KP0978	72	5399690	0	74995.7	324171	55578	740118	100	57.24
KP0979	88	5449292	587	61923.8	295183	86517	581524	100	57.13
KP0980	84	5508859	483	65581.7	447861	200703	1012896	100	57.3
KP0981	105	5466749	1337	52064.3	264362	61718	517253	100	57.28
KP0982	64	5423090	1052	84735.8	360373	94217	517151	100	57.29
KP0983	124	5552460	744	44777.9	295549	73778	702561	100	57.14
KP0984	205	5891493	1722	28739	214598	34594	493701	100	56.63
KP0985	82	5649105	693	68891.5	397471	81113	668705	100	57.17
KP0986	151	5479025	101	36284.9	211128	38160	413494	100	57.22
KP0987	62	5225979	196	84290	771825	100751	1395305	100	57.48
KP0988	117	5563391	493	47550.3	350467	86516	664141	137	57.02
KP0989	135	5540041	389	41037.3	370576	69926	736017	100	57.15
KP0990	36	5293961	298	147054	445960	204016	1538333	100	57.32
KP0991	85	5531351	774	65074.7	251100	86854	712456	215	57.18
KP0992	462	5535053	710	11980.6	134491	32172	389427	100	57.11
KP0993	79	5595596	491	70830.3	374397	102242	882897	100	57.03
KP0994	88	5423880	690	61635	333614	79395	751172	100	57.41
KP0995	92	5478694	192	59551	342487	89882	726487	100	57.06
KP0996	83	5517419	690	66474.9	320296	71104	871552	100	57.12
KP0997	112	5748580	1013	51326.6	338161	73213	1237277	100	57.2
KP0998	68	5417884	1053	79674.8	330023	94130	517129	100	57.27
KP0999	165	5698081	1022	34533.8	263040	48527	494087	100	56.97
KP1000	89	5598661	485	62906.3	374513	102242	882897	100	57.03
KP1001	66	5777527	1001	87538.3	643894	112085	1015839	100	57.11
KP1002	114	5718677	861	50163.8	320497	77966	497252	100	57.04
KP1003	117	5349643	97	45723.4	214514	36799	356526	100	57.72
KP1004	75	5501125	689	73348.3	431496	86609	1144347	100	57.25
KP1005	171	5166001	830	30210.5	99691	24697	273340	100	57.57
KP1006	130	5457354	483	41979.6	260031	53866	482804	100	57.32
KP1007	53	5394017	776	101774	644457	144624	1078940	100	57.25
KP1008	101	5618014	727	55623.9	418129	53350	1093635	100	57.09
KP1009	89	5622119	1276	63169.9	434247	84419	964763	100	57.22
KP1010	200	5283810	795	26419	330673	75114	504826	100	57.49
KP1011	150	5395523	974	35970.2	493551	83768	881871	100	57.72
KP1012	113	5661654	695	50103.1	359879	86516	804182	100	57.1
KP1013	91	5457561	935	59973.2	428576	77449	739166	100	57.21
KP1014	169	5545389	587	32812.9	197862	39767	352582	100	57.2
KP1015	81	5603059	593	69173.6	381132	69008	902337	100	57.24
KP1016	138	5381990	1100	38999.9	404913	83768	737872	100	57.73
KP1017	87	5605267	688	64428.4	381189	84419	709773	100	57.23
KP1018	56	5298807	293	94621.6	445960	204016	1538741	100	57.31
KP1019	149	5614102	968	37678.5	318964	57430	1016580	100	57.23
KP1020	104	5386983	490	51797.9	325006	57192	1453726	100	57.38
KP1021	69	5532190	487	80176.7	374873	94689	675162	100	57.31
KP1022	823	5890288	695	7157.09	307247	59653	705917	100	56.92
KP1023	130	5733684	773	44105.3	397472	69008	923108	100	57.1
KP1024	112	5520052	807	49286.2	372463	47105	1439945	100	57.29
KP1025	198	5670254	1079	28637.7	214858	36222	493701	100	57.04
KP1026	128	5506680	490	43020.9	260031	45391	483294	100	57.24
KP1027	127	5485773	1101	43195.1	362149	47654	1311065	100	57.34
KP1028	80	5430092	348	67876.1	233406	83220	573574	145	57.35
KP1029	95	5535090	110	58264.1	359901	91306	902672	100	57.41
KP1030	265	5937186	1764	22404.5	203858	28900	493599	100	56.55
KP1031	1124	5857127	402	5210.97	227093	20575	780695	100	56.83
KP1032	86	5398746	591	62776.1	227199	67374	781315	100	57.36
KP1033	133	5503093	390	41376.6	260031	53909	482804	100	57.24
KP1034	255	5931430	1760	23260.5	214598	34594	493600	100	56.56
KP1035	110	5628350	684	51166.8	176344	52239	367586	100	57.44
KP1036	188	5666308	1567	30139.9	214858	36222	493774	100	57.04
KP1037	126	5517738	875	43791.6	222386	53465	675331	100	57.14
KP1038	192	5667357	1084	29517.5	224885	55992	493599	100	57.04
KP1039	72	5422793	1731	75316.6	337254	94217	517132	100	57.29
KP1040	93	5445167	98	58550.2	303679	58644	575524	100	57.33
KP1041	59	5532267	792	93767.2	464827	144624	1079196	100	56.86
KP1042	211	5894192	1564	27934.6	214598	34594	493774	100	56.63
KP1043	938	5834928	396	6220.61	226010	34593	762125	100	56.83
KP1044	219	5898028	1564	26931.6	214598	34594	493774	100	56.63
KP1045	200	5891391	1844	29457	214598	34594	493599	101	56.63
KP1046	114	5519630	1001	48417.8	372463	74909	1439843	100	57.29
KP1047	167	5673570	751	33973.5	382281	55513	832458	100	57
KP1048	74	5642422	693	76248.9	441153	84130	1436619	100	57.18
KP1049	142	5799414	200	40840.9	215239	38673	877244	100	56.56
KP1050	115	5629436	785	48951.6	176366	52236	367586	100	57.44
KP1051	187	5419816	1047	28983	344567	94217	502254	100	57.19
KP1052	187	5663883	1141	30288.1	214598	36222	437389	100	57.04
KP1053	103	5501645	197	53414	349292	100760	766293	100	57.27
KP1054	52	5471621	985	105223	377450	95752	1298931	100	57.36
KP1055	232	5904914	1189	25452.2	204501	34594	493600	100	56.61
KP1056	77	5733393	889	74459.6	476154	84979	908352	100	57.12
KP1057	75	5610577	596	74807.7	447442	104346	1470371	100	57.35
KP1058	115	5486534	786	47709	261926	45222	628973	100	57.24
KP1059	108	5392999	1367	49935.2	356885	66861	945793	100	57.29
KP1060	145	5890524	397	40624.3	198761	46247	581617	100	56.95
KP1061	104	5598193	673	53828.8	258322	60506	832013	100	57.17
KP1062	61	5120660	438	83945.2	324723	89378	440460	100	57.53
KP1063	104	5627106	681	54106.8	176366	52239	367586	100	57.44
KP1064	121	5695117	947	47067.1	251707	57493	447631	100	57.12
KP1065	197	5890481	1560	29900.9	214598	34594	493570	100	56.64
KP1066	58	5432860	599	93670	349473	84805	477939	100	57.32
KP1067	89	5380364	100	60453.5	222488	100524	428589	100	57.25
KP1068	120	5633156	392	46943	176366	52239	355137	100	57.43
KP1069	302	5696473	388	18862.5	196628	52236	355137	100	57.34
KP1070	101	5567895	293	55127.7	177826	55206	367586	121	57.49
KP1071	192	5666857	1848	29514.9	211066	44524	493599	100	57.04
KP1072	60	5403008	496	90050.1	423873	100806	777987	100	57.37
KP1073	32	5319463	592	166233	2983880	339299	2983880	100	57.89
KP1074	87	5682446	388	65315.5	264026	61706	733841	100	57.02
KP1075	90	5611413	903	62349	314425	59653	506325	100	57.2
KP1076	71	5730161	781	80706.5	481349	84931	908352	100	57.12
KP1077	87	5392195	676	61979.2	584307	101847	947315	111	57.84
KP1078	76	5595174	489	73620.7	374397	102242	883041	100	57.03
KP1079	788	5469848	422	6941.43	626065	94164	1449326	100	57.88
KP1080	199	5888849	1562	29592.2	211066	35556	493701	100	56.64
KP1081	143	5439965	775	38041.7	356885	79226	945793	100	57.24
KP1082	72	5560546	694	77229.8	289602	72842	998697	100	57.32
KP1083	71	5683798	295	80053.5	326096	51659	512302	100	57
KP1084	142	5436965	869	38288.5	356885	79226	945910	100	57.24
KP1085	109	5389034	499	49440.7	356885	79226	945793	100	57.29
KP1086	92	5747797	686	62476.1	369906	69008	919718	100	57.11
KP1087	79	5147417	921	65157.2	207513	52735	492302	100	57.68
KP1088	189	5696722	291	30141.4	206113	39125	468122	100	56.89
KP1089	914	5534721	296	6055.49	268476	38727	713051	100	57.02
KP1090	124	5697032	1005	45943.8	251708	57493	448151	100	57.12
KP1091	54	5420066	392	100372	349473	85053	477939	100	57.34
KP1092	128	5656617	729	44192.3	176110	50152	367586	100	57.36
KP1093	50	5408375	772	108168	3156816	176811	3156816	100	57.61
KP1094	82	5503771	549	67119.2	376632	84062	992203	100	57.14
KP1095	195	5885363	1278	30181.3	204501	35554	493774	100	56.64
KP1096	62	5422614	504	87461.5	349473	85053	477939	100	57.33
KP1097	75	5435701	98	72476	370860	86564	528077	100	57.28
KP1098	97	5492661	487	56625.4	365873	86516	769957	100	57.31
KP1099	223	5558306	835	24925.1	336682	37465	834149	100	57.55
KP1100	106	5550694	385	52365	248855	74852	678257	100	57.15
KP1101	95	5410537	682	56953	307243	67620	547303	100	57.39
KP1102	153	5838502	1053	38160.1	318780	45633	497252	107	56.94
KP1103	166	5912663	981	35618.4	176110	38063	367388	100	57.12
KP1104	122	5617771	788	46047.3	203883	55206	367586	100	57.46
KP1105	178	5452234	968	30630.5	328436	44143	945803	100	57.23
KP1106	154	5446183	1249	35364.8	349145	64970	711879	100	57.23
KP1107	109	5476907	784	50246.8	204682	52236	367586	100	57.49
KP1108	211	5732263	503	27167.1	278315	39642	512302	100	56.92
KP1109	78	5685079	602	72885.6	278315	49983	512302	100	57
KP1110	75	5420581	890	72274.4	295769	79320	756175	100	57.35
KP1111	157	5537327	545	35269.6	342043	40754	834149	100	57.56
KP1112	132	5621136	389	42584.4	210238	55206	367586	100	57.45
KP1113	195	5667095	1077	29062	204501	36222	493599	100	57.04
KP1114	87	5419818	289	62296.8	307770	99650	927445	100	57.32
KP1115	129	5641995	830	43736.4	194180	52327	367486	100	57.41
KP1116	97	5627628	589	58016.8	314344	67621	1290831	100	57.16
KP1117	104	5821497	970	55975.9	307770	75445	529623	100	56.68
KP1118	137	5625747	680	41063.8	210916	52239	367586	100	57.44
KP1119	156	5537485	1067	35496.7	224340	30845	617472	101	57.06
KP1120	61	5390476	998	88368.5	370305	127982	739293	100	57.26
KP1121	69	5531106	593	80160.9	374873	94252	675162	100	57.31
KP1122	70	5302037	537	75743.4	410305	131331	1222465	100	57.64
KP1123	294	5562826	394	18921.2	387703	100673	1382096	100	57.42
KP1124	438	5537680	1044	12643.1	329617	51431	517129	100	57.15
KP1125	64	5330534	974	83289.6	289081	77748	486721	100	57.41
KP1126	111	5626265	936	50687.1	203883	52327	409878	100	57.42
KP1127	91	5648303	589	62069.3	397664	84418	772515	100	57.18
KP1128	93	5480446	761	58929.5	361969	86419	678294	100	57.38
KP1129	203	5889329	1623	29011.5	197030	35556	437389	100	56.63
KP1130	264	5770283	1698	21857.1	100350	18360	299299	100	56.91
KP1131	140	5677889	929	40556.3	177191	47825	367388	100	57.35
KP1132	78	5614368	600	71979.1	326458	51659	512302	100	57.09
KP1133	161	5451600	1281	33860.9	230896	51508	463185	102	57.19
KP1134	65	5175327	296	79620.4	304927	87855	540604	116	57.51
KP1135	203	5874788	1242	28939.8	214858	35556	493600	100	56.64
KP1136	132	5537752	498	41952.7	203788	40775	600535	100	57.22
KP1137	74	5478084	856	74028.2	330328	86419	643015	100	57.31
KP1138	89	5538344	880	62228.6	274663	77110	854393	100	57.15
KP1139	125	5619165	879	44953.3	204051	55206	367486	100	57.46
KP1140	73	5422926	1151	74286.7	330055	94217	517028	100	57.27
KP1141	135	5648710	885	41842.3	203883	52239	367389	100	57.4
KP1142	199	5666789	1719	28476.3	197030	34594	493600	100	57.04
KP1143	197	5663713	1721	28749.8	203858	34594	388283	100	57.04
KP1144	211	5867854	2075	27809.7	197030	34594	437389	100	56.65
KP1145	131	5621073	880	42908.9	204705	55206	367486	100	57.46
KP1146	223	5671169	1720	25431.2	203858	34594	388283	100	57.03
KP1147	136	5581879	696	41043.2	444102	162879	1390303	100	57.38
KP1148	122	5449454	595	44667.7	227200	67380	843483	100	57.27
KP1149	66	5205411	489	78869.9	370685	99362	945803	100	57.5
KP1150	135	5295886	864	39228.8	162873	43932	392432	100	57.46
KP1151	77	5650103	391	73378	326458	51659	512302	100	57.03
KP1152	112	5576622	776	49791.3	203295	70132	437123	100	57.12
KP1153	61	5407727	492	88651.3	347283	57634	1490246	156	57.34
KP1154	90	5440852	878	60453.9	369940	93004	608943	100	57.38
KP1155	1149	5584895	630	4860.66	903670	37784	1925201	100	57.68
KP1156	80	5599884	297	69998.6	319987	93587	719802	100	57.17
KP1157	96	5458949	198	56864.1	222259	86517	709521	100	57.08
KP1158	134	5657760	933	42222.1	176366	47869	367486	100	57.36
KP1159	71	5580760	979	78602.2	323888	86586	552233	100	57.1
KP1160	88	5653549	447	64244.9	326458	56054	512302	100	57.02
KP1161	132	5622428	880	42594.2	196685	52236	350615	100	57.45
KP1162	70	5421607	1150	77451.5	330055	94217	517028	100	57.27
KP1163	1231	6009873	691	4882.11	219798	20854	842981	100	56.61
KP1164	127	5399010	783	42511.9	354055	64701	935486	100	57.39
KP1165	96	5724246	785	59627.6	397668	69008	919949	100	57.12
KP1166	93	5532980	883	59494.4	260001	76690	712455	100	57.18
KP1167	723	5846895	1715	8086.99	197030	28371	493600	100	56.83
KP1168	149	5503502	686	36936.2	204443	52828	371677	100	57.26
KP1169	110	5629769	930	51179.7	196628	52327	367388	100	57.42
KP1170	197	5661738	1517	28739.8	203858	36222	437389	100	57.05
KP1171	130	5656015	681	43507.8	203883	52327	367586	100	57.42
KP1172	133	5619265	886	42250.1	204701	52327	367388	100	57.46
KP1173	111	5614793	886	50583.7	204705	55206	367586	100	57.47
KP1174	455	5497014	872	12081.4	452219	92920	907572	100	57.12
KP1175	100	5440645	689	54406.4	304894	67394	541686	100	57.36
KP1176	114	5615915	878	49262.4	204574	55206	367486	100	57.46
KP1177	159	5506066	1652	34629.3	204443	52828	371876	100	57.25
KP1178	143	5640868	881	39446.6	203883	52051	367703	100	57.42
KP1179	200	5664585	703	28322.9	197030	34594	493599	100	57.04
KP1180	132	5619860	883	42574.7	203883	38226	367388	100	57.44
KP1181	104	5628823	934	54123.3	196628	52327	367388	121	57.42
KP1182	107	5485666	309	51267.9	268728	69385	718323	100	57.33
KP1183	193	5733703	1232	29708.3	203883	38201	513188	100	57.31
KP1184	99	5805734	1273	58643.8	397368	69008	922021	100	56.99
KP1185	116	5652857	488	48731.5	203883	55206	367586	100	57.43
KP1186	96	5720879	293	59592.5	216104	67359	567671	100	56.91
KP1187	114	5627950	881	49368	203883	52239	367388	100	57.43
KP1188	225	5404401	1098	24019.6	76003	18272	395311	100	56.94
KP1189	110	5619510	691	51086.4	262421	74584	919114	100	57.21
KP1190	199	5653962	391	28411.9	203883	51530	367716	100	57.4
KP1191	117	5457999	971	46649.6	370612	86607	1345977	100	57.23
KP1192	154	5365634	353	34841.8	158888	37605	434419	100	57.33
KP1193	100	5494907	755	54949.1	356219	59684	480035	100	57.18
KP1194	141	5745205	1411	40746.1	276404	63143	755888	100	57.03
KP1195	142	5735745	694	40392.6	307255	69008	1088970	100	57.07
KP1196	107	5628718	562	52604.8	316973	67704	1492626	100	57.15
KP1197	87	5442676	97	62559.5	226617	55022	735730	100	57.07
KP1198	140	5679919	680	40570.8	160590	48650	367586	100	57.35
KP1199	1187	6255297	292	5269.84	173297	1627	430219	100	56.89
KP1200	130	5621812	783	43244.7	203883	55206	350615	100	57.46
KP1201	159	5659849	732	35596.5	177804	47825	367586	100	57.34
KP1202	102	5308646	501	52045.6	230119	59810	746065	100	57.44
KP1203	62	5473245	1098	88278.1	356656	94217	517133	100	57.23
KP1204	123	5536868	198	45015.2	164634	37605	361164	100	57.01
KP1205	151	5463948	98	36185.1	386227	78133	1124189	100	57.75
KP1206	83	5255699	796	63321.7	298096	58775	504826	100	57.52
KP1207	91	5320373	689	58465.6	323039	99444	708839	100	57.44
KP1208	119	5629448	585	47306.3	307202	67620	920660	100	57.16
KP1209	215	5674685	1567	26393.9	204501	36222	493877	100	57.03
KP1210	143	5638109	876	39427.3	170708	42538	367388	100	57.42
KP1211	147	5692491	293	38724.4	190996	37776	355137	100	57.03
KP1212	123	5633669	874	45802.2	203883	51934	367616	100	57.43
KP1213	121	5617402	780	46424.8	170708	38226	367486	100	57.44
KP1214	112	5616285	785	50145.4	203883	51530	367716	100	57.44
KP1215	77	5663267	597	73548.9	326458	51659	512302	100	57.03
KP1216	62	5548552	591	89492.8	481977	94292	1010711	100	57.24
KP1217	105	5631504	784	53633.4	185857	52239	367717	100	57.43
KP1218	454	5701604	1183	12558.6	307243	69008	1287141	100	57.1
KP1219	113	5628412	681	49809	176545	52236	367616	100	57.44
KP1220	199	5669260	1078	28488.7	214598	36307	388283	100	57.03
KP1221	549	5798005	785	10561	203883	26390	381151	100	57.19
KP1222	111	5627832	789	50701.2	176344	52239	367586	100	57.44
KP1223	116	5616970	883	48422.2	163835	55206	367388	100	57.44
KP1224	123	5631190	782	45782	196628	51574	409878	108	57.43
KP1225	121	5632084	786	46546.2	203883	42538	367586	100	57.43
KP1226	138	5665063	774	41051.2	196628	51934	349357	100	57.4
KP1227	234	5668343	685	24223.7	176366	42538	367388	100	57.39
KP1228	134	5627536	778	41996.5	196628	52236	350091	100	57.45
KP1229	163	5465886	583	33533	201082	36840	379312	100	57.16
KP1230	120	5630763	682	46923	203883	51530	367616	103	57.43
KP1231	136	5664372	882	41649.8	196628	52327	372818	100	57.4
KP1232	122	5432940	196	44532.3	300894	103882	772714	100	57.25
KP1233	133	5665750	779	42599.6	203883	51934	349357	101	57.4
KP1234	145	5692405	778	39258	176110	38152	355137	100	57.03
KP1235	132	5663063	877	42902	203883	51934	349357	100	57.4
KP1236	304	5651791	785	18591.4	160165	37705	350091	100	57.43
KP1237	151	5690603	784	37686.1	158880	37705	355137	100	57.03
KP1238	125	5616752	778	44934	196685	51937	349357	100	57.46
KP1239	85	5645677	691	66419.7	381114	84419	626757	100	57.18
KP1240	143	5639494	782	39437	176110	51530	367273	121	57.42
KP1241	137	5664933	882	41349.9	189016	51934	349357	100	57.4
KP1242	113	5630178	882	49824.6	196628	55206	367486	100	57.44
KP1243	102	5304411	793	52004	306716	74426	504848	100	57.45
KP1244	421	5758487	683	13678.1	381279	69008	626757	100	57.07
KP1245	242	5999550	783	24791.5	157923	20345	355137	100	56.94
KP1246	114	5617791	785	49278.9	157923	51530	367616	121	57.44
KP1247	193	5733727	784	29708.4	196628	34593	355065	100	57.31
KP1248	148	5665591	956	38281	350522	55513	832458	100	57.01
KP1249	119	5534558	868	46508.9	241706	55282	524526	100	57.22
KP1250	74	5663037	597	76527.5	326458	56054	512302	100	57.04
KP1251	104	5626585	682	54101.8	176344	52236	367586	100	57.44
KP1252	122	5543702	487	45440.2	274663	86651	854393	100	57.14
KP1253	1063	6101272	1044	5739.67	175054	11380	355065	100	56.85
KP1254	1060	6495034	494	6127.39	240911	2287	626757	100	56.55
KP1255	381	5664683	289	14867.9	294928	57745	523186	100	57.08
KP1256	120	5537173	869	46143.1	232852	55282	524526	100	57.22
KP1257	495	5787180	775	11691.3	203883	31872	349357	100	57.23
KP1258	125	5501466	294	44011.7	361170	83843	735622	100	57.08
KP1259	486	5807485	389	11949.6	176110	31872	355137	100	56.97
KP1260	148	5628585	786	38031	203883	55206	349357	100	57.45
KP1261	367	5741886	774	15645.5	203883	38201	342678	100	57.31
KP1262	50	5351704	789	107034	380357	100594	804081	100	57.42
KP1263	159	5425331	711	34121.6	134491	35898	389993	100	57.21
KP1264	119	5616577	684	47198.1	196685	52236	350615	100	57.46
KP1265	606	5930447	488	9786.22	189016	24496	349357	100	57.01
KP1266	176	5578159	1349	31694.1	270169	69983	768841	100	57.09
KP1267	162	5743973	681	35456.6	195431	38201	372473	100	57.28
KP1268	278	5548882	479	19960	384082	85132	898872	100	57.19
KP1269	170	5591091	392	32888.8	294928	57857	523186	100	57.16
KP1270	151	5587832	389	37005.5	294928	57857	523186	100	57.17
KP1271	117	5500719	756	47014.7	356219	59684	480035	100	57.17
KP1272	197	5732552	642	29099.2	196628	34593	355065	100	57.32
KP1273	86	5414554	195	62959.9	377407	93212	788873	100	57.33
KP1274	165	5585426	487	33851.1	294928	57745	523186	100	57.17
KP1275	161	5644628	391	35059.8	195431	51530	367586	100	57.41
KP1276	82	5359397	197	65358.5	377407	93212	789118	100	57.41
KP1277	92	5479670	951	59561.6	355481	100666	497252	100	57.35
KP1278	1802	6934457	666	3848.2	100223	1218	288925	100	56.05
KP1279	2190	6092917	302	2782.15	277130	519	592909	100	56.6
KP1280	98	5674272	395	57900.7	304215	86092	571071	107	56.64
KP1281	285	5530527	158	19405.4	223175	36203	540068	100	57.24
KP1282	206	5575221	2298	27064.2	270169	69983	768922	100	57.1
KP1283	1541	6082955	364	3947.41	224395	7726	727265	100	57.37
KP1284	473	5607089	1069	11854.3	320083	81246	497252	100	57.2
KP1285	1043	6365054	1371	6102.64	181980	2502	437389	100	56.62
KP1286	126	5619023	876	44595.4	203883	37758	410642	100	57.44
KP1287	109	5611082	779	51477.8	257967	60505	441154	100	57.22
KP1288	74	5497488	686	74290.4	350467	99664	736041	100	57.13
KP1289	153	5658101	884	36981.1	203883	52239	367587	100	57.38
KP1290	158	5585830	486	35353.4	234545	57943	523186	100	57.17
KP1291	102	5612225	879	55021.8	257967	60505	441154	100	57.22
KP1292	140	5652665	975	40376.2	203883	52327	349357	100	57.45
KP1293	117	5619499	782	48029.9	203883	49133	373468	100	57.46
KP1294	95	5426488	1403	57120.9	378261	99660	963929	100	57.37
KP1295	61	5281362	490	86579.7	468737	100751	969320	100	57.39
KP1296	88	5541756	291	62974.5	425887	102340	1005362	100	57.19
KP1297	64	5246500	785	81976.6	398669	103882	802000	100	57.47
KP1298	178	5575280	2008	31321.8	270169	81736	768664	100	57.08
KP1299	150	5634826	880	37565.5	203883	52327	349357	100	57.43
KP1300	100	5463596	495	54636	231602	52140	471047	100	57.31
KP1301	111	5394280	649	48597.1	213801	37889	412034	100	57.32
KP1302	192	5667395	1568	29517.7	204501	55991	493600	100	57.04
KP1303	142	5323895	712	37492.2	372341	99668	1197363	100	57.49
KP1304	163	5697919	389	34956.6	190996	48990	355137	100	57.03
KP1305	917	5975728	1294	6516.61	289603	34593	919619	100	56.82
KP1306	116	5617427	882	48426.1	203883	51530	367388	100	57.44
KP1307	142	5967423	1080	42024.1	160961	56753	622434	100	56.83
KP1308	116	5636289	689	48588.7	443949	95838	1390120	100	57.2
KP1309	282	5153958	494	18276.5	470661	99672	891983	100	57.37
KP1310	192	5635208	1622	29350	204501	38230	437389	100	57.08
KP1311	127	5697741	1077	44864.1	289603	67620	921946	100	57.11
KP1312	117	5617005	778	48008.6	203883	51530	367486	100	57.44
KP1313	154	5691268	781	36956.3	176110	37825	355137	100	57.03
KP1314	194	5732509	1037	29549	157923	31747	328775	121	57.32
KP1315	159	5692481	680	35801.8	176110	36027	355137	100	57.03
KP1316	125	5615713	884	44925.7	196628	51937	349357	100	57.46
KP1317	121	5639591	688	46608.2	307247	67618	1103821	100	57.18
KP1318	152	5691540	682	37444.3	170641	38201	355137	100	57.03
KP1319	56	5291956	787	94499.2	334036	100726	1296369	100	57.43
KP1320	189	5714749	1149	30236.8	289711	35938	429124	100	56.99
KP1321	107	5637396	786	52685.9	196628	54204	367716	100	57.43
KP1322	145	5690410	681	39244.2	176110	37825	355137	100	57.03
KP1323	147	5691298	787	38716.3	176110	37825	355137	100	57.03
KP1324	95	5338954	982	56199.5	198859	57789	839661	100	57.46
KP1325	127	5582169	1330	43954.1	377606	50796	970920	100	57
KP1326	128	5684271	686	44408.4	176110	38201	497952	100	57.36
KP1327	156	5690616	782	36478.3	170641	34593	355137	100	57.03
KP1328	149	5670979	2279	38060.3	158969	33604	355137	100	57.4
KP1329	171	5815298	691	34007.6	349352	32795	516914	100	56.65
KP1330	218	5828335	583	26735.5	205379	32309	533041	100	56.64
KP1331	203	5735143	1036	28251.9	157923	31872	328775	100	57.32
KP1332	154	5684952	678	36915.3	157156	34593	355137	100	57.04
KP1333	85	5347009	689	62906	342584	74268	716006	100	57.4
KP1334	67	5284167	781	78868.2	373084	103882	745160	100	57.49
KP1335	122	5559877	1146	45572.8	213001	49836	920290	100	57.03
KP1336	209	5749941	1085	27511.7	176366	26390	355137	100	57.28
KP1337	127	5313872	1670	41841.5	311708	74004	498711	100	57.52
KP1338	197	5300886	657	26908	221754	47814	329573	100	57.44
KP1339	128	5671443	587	44308.2	267142	63394	852121	100	56.9
KP1340	109	5640512	587	51747.8	327714	99443	601521	100	57.15
KP1341	120	5559547	1149	46329.6	213001	53900	920167	100	57.03
KP1342	175	5515992	782	31520	319555	67389	734793	95	57.08
KP1343	172	5703034	782	33157.2	176110	38152	355137	100	57.01
KP1344	111	5582324	586	50291.2	305830	75180	493925	100	56.86
KP1345	213	5723693	879	26871.8	176110	34593	355137	100	56.97
KP1346	147	5691326	784	38716.5	176110	38152	355137	100	57.03
KP1347	119	5558263	1154	46708.1	213001	49848	920167	100	57.03
KP1348	281	5489392	942	19535.2	265536	43065	589634	100	57.31
KP1349	146	5941367	892	40694.3	268328	42989	735408	100	56.51
KP1350	190	5704737	687	30024.9	175899	37776	355137	100	57
KP1351	153	5574981	255	36437.8	327685	63384	612573	100	57.2
KP1352	118	5553149	1139	47060.6	213001	49848	560825	100	57.04
KP1353	971	6404726	591	6596.01	84141	3947	327113	100	56.7
KP1354	90	5301856	790	58909.5	330673	74426	504823	100	57.43
KP1355	81	5549485	503	68512.2	326096	51726	512302	100	57.14
KP1356	113	5558326	1146	49188.7	213001	53900	920168	100	57.03
KP1357	315	5560880	983	17653.6	350467	54959	736041	100	57.07
KP1358	302	5609878	598	18575.8	222008	50936	772427	109	57.08
KP1359	137	5657072	878	41292.5	203882	51934	349357	100	57.4
KP1360	87	5371898	303	61745.9	370811	91361	734237	100	57.33
KP1361	320	5449531	399	17029.8	357780	86517	718176	100	57.22
KP1362	149	5689710	783	38186	170842	37705	355137	100	57.03
KP1363	111	5345344	1127	48156.2	307221	86517	644232	100	57.35
KP1364	176	5704499	876	32411.9	174131	38152	355137	100	57.01
KP1365	71	5367475	390	75598.2	370811	99395	734309	100	57.34
KP1366	169	5702777	877	33744.2	170663	37776	355137	100	57.01
KP1367	134	5813615	401	43385.2	289468	86487	858433	100	57.07
KP1368	66	5531730	980	83814.1	324230	92471	552233	100	57.11
KP1369	68	5367400	294	78932.4	370811	91621	734309	110	57.34
KP1370	96	5652178	688	58876.9	397469	84418	919467	100	57.17
KP1371	119	5445485	678	45760.4	2959230	94386	2959230	100	57.79
KP1372	146	5689766	785	38971	170663	37776	355137	100	57.03
KP1373	69	5384338	112	78033.9	401292	100882	870308	100	57.28
KP1374	80	5396438	1189	67455.5	354065	108270	680662	100	57.25
KP1375	159	5567190	1983	35013.8	319554	67389	766486	100	57.02
KP1376	82	5648085	761	68879.1	419919	69008	977511	100	57.18
KP1377	113	5595788	1086	49520.2	269009	68325	533873	100	57.2
KP1378	154	5656175	789	36728.4	157935	51934	367586	100	57.39
KP1379	159	5693501	784	35808.2	170663	37705	355137	100	57.02
KP1380	128	5696471	1146	44503.7	178187	49883	447631	100	57.12
KP1381	189	5712186	786	30223.2	171488	34593	355137	100	56.99
KP1382	68	5570029	597	81912.2	363879	91178	822026	100	57.23
KP1383	96	5430275	585	56565.4	304214	109728	529217	100	57.22
KP1384	542	5829406	879	10755.4	170715	26390	355137	100	56.87
KP1385	637	5656866	1617	8880.48	280345	10363	584097	100	57.01
KP1386	1280	6369733	1042	4976.35	176929	1813	355137	100	56.38
KP1387	98	5265136	653	53725.9	246720	48256	340768	100	57.49
KP1388	53	5429279	688	102439	382389	97721	771160	100	57.27
KP1389	131	5671050	972	43290.5	267142	63597	638681	100	56.9
KP1390	291	5736941	880	19714.6	176110	34586	355137	100	57.01
KP1391	163	5813626	882	35666.4	346937	34594	533240	100	56.64
KP1392	81	5246336	586	64769.6	259910	103882	405529	100	57.49
KP1393	90	5216097	297	57956.6	349395	62848	708939	100	57.62
KP1394	145	5661386	887	39044	166204	51934	367388	100	57.38
KP1395	143	5659422	881	39576.4	151835	51934	355137	100	57.39
KP1396	426	5773853	1060	13553.6	261422	60351	688096	100	56.83
KP1397	669	5905843	787	8827.87	170663	25206	355137	100	56.81
KP1398	95	5491329	1068	57803.5	345643	64785	837338	100	57.15
KP1399	67	5405570	896	80680.1	356689	94206	517068	100	57.3
KP1400	87	5289148	780	60794.8	373147	103882	744374	100	57.49
KP1401	181	5699938	781	31491.4	175899	34593	355137	100	57.02
KP1402	168	5696523	785	33907.9	171276	34593	355137	100	57.02
KP1403	72	5428416	390	75394.7	348785	91913	664964	100	57.23
KP1404	117	5664711	602	48416.3	314275	86427	723735	100	57.04
KP1405	186	5715641	962	30729.2	176110	31872	355137	100	56.98
KP1406	198	5489554	489	27725	233406	42295	575057	100	57.28
KP1407	118	5579887	585	47287.2	319566	86517	809531	100	57.1
KP1408	1084	5989374	1325	5525.25	361000	15378	888795	100	56.59
KP1409	1236	6196204	51537	5013.11	48482	2541	278239	100	57.01
KP1410	190	5747438	1142	30249.7	196665	35389	348775	100	57.08
KP1411	88	5477490	887	62244.2	370587	77340	765697	100	57.19
KP1412	113	5583310	987	49409.8	370146	60565	735237	100	57.24
KP1413	171	6201072	841	36263.6	215091	56800	452959	100	56.95
KP1414	883	5688661	396	6442.42	301693	34593	885693	100	56.94
KP1415	78	5589604	791	71661.6	377373	163993	1310314	100	57.26
KP1416	133	5537207	496	41633.1	203788	39850	396646	100	57.22
KP1417	818	5678001	400	6941.32	206684	20163	447169	100	56.92
KP1418	72	5512977	486	76569.1	396555	100884	831927	100	57.2
KP1419	75	5287962	293	70506.2	240342	100836	528516	100	57.48
KP1420	152	5390110	545	35461.2	206684	64482	447169	100	57.26
KP1421	221	5583056	1535	25262.7	223068	81147	468186	100	57.15
KP1422	58	5466739	592	94254.1	451294	94292	1010724	100	57.3
KP1423	66	5449996	395	82575.7	349303	99443	917017	210	57.21
KP1424	87	5301439	883	60936.1	306915	74426	504823	100	57.43
KP1425	134	5577666	879	41624.4	260122	78871	1015166	100	57.2
KP1426	82	5306614	935	64714.8	373146	135169	727014	100	57.39
KP1427	109	5429715	1147	49813.9	379148	78447	612212	100	57.33
KP1428	160	5548311	979	34676.9	203539	58728	729384	100	57.27
KP1429	863	5799014	390	6719.6	307338	34595	513672	100	56.84
KP1430	48	5377936	1180	112040	435167	101247	1478292	100	57.46
KP1431	117	5431285	491	46421.2	295159	86877	632335	100	57.36
KP1432	127	5592437	983	44034.9	166204	51934	367586	100	57.38
KP1433	708	6280051	294	8870.13	123107	6136	313479	100	56.88
KP1434	77	5361700	791	69632.5	514382	100531	841979	100	57.35
KP1435	112	5539773	781	49462.3	176344	55206	367716	100	57.51
KP1436	105	5381008	584	51247.7	274667	86517	441982	100	57.26
KP1437	78	5328571	486	68315	354849	99403	801091	100	57.47
KP1438	413	5774342	675	13981.5	267142	61601	852713	100	56.79
KP1439	338	5760260	681	17042.2	170715	30426	355137	100	56.96
KP1440	735	6119071	200	8325.27	148386	3922	530261	100	56.59
KP1441	196	5435392	753	27731.6	404651	112237	952406	100	57.24
KP1442	146	5694385	681	39002.6	175899	36027	355137	100	57.02
KP1443	100	5575505	1078	55755.1	292294	68325	778973	100	57.12
KP1444	107	5644430	301	52751.7	311039	76193	928816	100	56.9
KP1445	135	5538160	586	41023.4	371833	76142	781938	100	57.28
KP1446	628	5672081	685	9031.98	373201	92829	1451363	100	56.99
KP1447	82	5379053	1103	65598.2	339756	100760	711492	100	57.33
KP1448	186	5356284	583	28797.2	239933	52136	718309	100	57.28
KP1449	97	5355990	195	55216.4	356179	68551	933089	100	57.33
KP1450	161	5699746	1925	35402.2	161051	36138	433176	100	56.79
KP1451	228	5790839	683	25398.4	176110	31872	353879	115	56.93
KP1452	218	5836664	875	26773.7	156813	34042	353879	100	56.87
KP1453	184	5541001	1492	30114.1	354268	99494	517662	100	57.22
KP1454	94	5484489	932	58345.6	319359	86517	766486	100	57.1
KP1455	205	5728976	877	27946.2	176110	30426	355137	100	56.95
KP1456	73	5401248	881	73989.7	333874	92919	922521	100	57.34
KP1457	118	5623996	981	47661	174722	51934	367586	100	57.45
KP1458	407	5788395	495	14222.1	223268	48625	896581	100	57.01
KP1459	118	5570163	496	47204.8	276020	99493	693927	100	57.34
KP1460	496	5813934	388	11721.6	170451	28145	355137	100	56.93
KP1461	302	5576404	495	18464.9	237740	39850	600457	100	57.14
KP1462	176	5703410	781	32405.7	176110	31872	355137	100	57.01
KP1463	135	5563761	784	41213	203883	34593	373430	100	57.31
KP1464	226	5718074	686	25301.2	397470	69008	917025	100	57.06
KP1465	67	5390415	655	80453.9	425953	112237	952406	100	57.31
KP1466	111	5323399	296	47958.6	340925	129878	722689	100	57.41
KP1467	67	5380354	387	80303.8	298768	99649	927460	100	57.37
KP1468	78	5348915	974	68575.8	348180	117335	1235177	100	58.23
KP1469	54	5412947	679	100240	447590	99662	1333664	100	57.33
KP1470	90	5401149	882	60012.8	320938	94924	1041409	100	57.43
KP1471	972	5867909	497	6036.94	350164	34590	1010833	100	56.86
KP1472	133	5347419	197	40206.2	185546	34956	343336	100	57.4
KP1473	159	5832013	840	36679.3	247873	39142	422463	100	57.59
KP1474	239	5282705	291	22103.4	78413	15261	272664	100	56.98
KP1475	60	5383138	98	89719	372332	92096	1237340	100	57.32
KP1476	165	5700669	1919	34549.5	158153	36138	433176	100	56.79
KP1477	92	5638390	942	61286.8	320083	52731	497030	100	57.21
KP1478	201	5753849	781	28626.1	176110	31872	355137	100	56.97
KP1479	120	5620119	879	46834.3	175335	50417	367486	100	57.45
KP1480	152	5529271	1961	36376.8	251063	70213	647451	100	57.26
KP1481	65	5241853	1084	80643.9	437253	100925	739287	100	57.48
KP1482	155	5682292	1398	36659.9	239892	78795	900094	100	56.82
KP1483	82	5408540	687	65957.8	369246	100711	855236	100	57.29
KP1484	58	5238059	0	90311.4	425514	204352	1490178	100	57.44
KP1485	268	5363972	197	20014.8	125349	27652	351194	100	57.25
KP1486	71	5383557	835	75824.8	408505	104080	739890	103	57.28
KP1487	151	5454433	691	36122.1	224457	34086	708806	100	57.3
KP1488	94	5518242	551	58704.7	367274	77379	885415	100	57.2
KP1489	157	5692294	785	36256.7	176110	34593	355137	100	57.03
KP1490	210	5671039	794	27005	337223	73592	517133	100	56.79
KP1491	73	5418229	980	74222.3	442814	93004	1045546	100	57.26
KP1492	41	5145814	735	125508	372127	108157	1009422	100	57.55
KP1493	63	5387694	593	85518.9	451294	100729	970010	100	57.41
KP1494	86	5396220	526	62746.8	611657	94104	1536701	100	57.66
KP1495	86	5320389	292	61865	235664	86754	528163	100	57.34
KP1496	70	5421480	1326	77449.7	359535	94217	761642	100	57.29
KP1497	225	5699000	1188	25328.9	171699	33264	523166	100	56.81
KP1498	97	5523864	756	56947.1	318605	47997	594455	100	57.28
KP1499	126	5693292	489	45184.9	223065	51572	896581	100	57.07
KP1500	104	5640128	390	54232	257122	65735	962204	100	57.07
KP1501	192	5711790	1139	29748.9	247109	56039	757612	106	57.03
KP1502	157	5693617	781	36265.1	176110	36027	355137	100	57.03
KP1503	106	5721147	592	53973.1	397352	86441	915494	100	56.97
KP1504	52	5144510	198	98932.9	345619	100767	1033287	100	57.55
KP1505	85	5476130	501	64425.1	263307	94292	491142	100	57.33
KP1506	175	5313105	1056	30360.6	148085	28048	387322	100	57.27
KP1507	89	5507224	928	61878.9	269973	53096	794095	100	57.28
KP1508	88	5479458	593	62266.6	451294	94292	1010833	100	57.29
KP1509	145	5679960	783	39172.1	176110	38152	355137	100	57.03
KP1510	55	5470977	1043	99472.3	485864	101372	901180	100	57.29
KP1511	132	5312367	197	40245.2	153256	33153	383151	100	57.25
KP1512	71	5309310	487	74779	377239	110335	1293100	100	57.37
KP1513	120	5584865	686	46540.5	319565	86517	809444	100	57.1
KP1514	358	5624737	392	15711.6	216344	46373	390784	100	56.85
KP1515	153	5669969	782	37058.6	176110	36027	355137	100	57.09
KP1516	58	5556902	885	95808.7	380438	86565	1234014	100	57.2
KP1517	122	5586494	1036	45790.9	260234	68258	456153	100	57.18
KP1518	46	5397402	685	117335	380438	99662	1039343	100	57.44
KP1519	870	5951163	945	6840.42	367361	23130	761480	100	56.66
KP1520	75	5580346	684	74404.6	397271	85147	1591184	100	57.27
KP1521	82	5588197	291	68148.7	447603	140965	1566506	100	57.31
KP1522	62	5539686	393	89349.8	415926	100888	972965	151	57.19
KP1523	90	5588655	1220	62096.2	289599	59653	621473	100	57.22
KP1524	92	5588652	1220	60746.2	289599	59653	621473	100	57.22
KP1525	95	5589831	1218	58840.3	289599	59653	621473	100	57.22
KP1526	73	5176228	489	70907.2	355555	100391	1105916	100	57.51
KP1527	82	5579402	397	68041.5	321614	86432	697717	100	57.28
KP1528	165	5675803	1422	34398.8	248634	86419	689918	100	56.98
KP1529	118	5576958	684	47262.4	201854	34593	570130	100	57.28
KP1530	123	5597220	786	45505.9	201854	37378	570143	100	57.28
KP1531	144	5425158	356	37674.7	184602	34972	491175	100	57.23
KP1532	88	5567912	593	63271.7	325364	94437	576124	100	57.02
KP1533	128	5509777	189	43045.1	338413	86517	733052	100	57.16
KP1534	77	5490758	1175	71308.6	430432	99988	1543078	100	57.51
KP1535	51	5519019	388	108216	391274	100830	795575	100	57.27
KP1536	107	5544858	686	51821.1	228717	74961	560704	100	57.2
KP1537	123	5597328	879	45506.7	201854	37378	372666	100	57.28
KP1538	147	5185292	196	35274.1	401043	101240	1472798	100	57.53
KP1539	159	5747737	683	36149.3	307773	54274	834890	100	56.96
KP1540	90	5347987	257	59422.1	287205	72425	628023	100	57.48
KP1541	155	5692605	788	36726.5	170663	34593	355137	100	57.03
KP1542	115	5367838	736	46676.8	241970	47208	537845	100	57.17
KP1543	116	5595017	878	48232.9	201854	37825	570143	100	57.29
KP1544	67	5430584	1031	81053.5	372135	146557	993216	100	57.27
KP1545	63	5372681	107	85280.6	974247	325014	2031424	100	57.77
KP1546	280	5177957	407	18492.7	69393	14083	257752	100	57.03
KP1547	158	5698456	787	36066.2	176110	37776	355137	100	57.01
KP1548	48	5156634	394	107430	422287	114010	1382319	100	57.55
KP1549	59	5301472	641	89855.5	352433	94485	707997	100	57.33
KP1550	446	5646506	481	12660.3	376281	100713	807456	100	57.05
KP1551	136	5496835	2395	40417.9	366324	94426	989634	100	57.21
KP1552	141	5611925	480	39800.9	239648	69894	370990	100	57.15
KP1553	149	5623843	591	37743.9	381135	84105	739604	100	57.21
KP1554	76	5491718	589	72259.4	254794	99235	762183	100	57.26
KP1555	146	5598327	674	38344.7	227051	41911	777283	100	57.01
KP1556	62	5435584	515	87670.7	305561	99373	927311	126	57.33
KP1557	153	5659650	1139	36991.2	166589	34885	438975	100	57.13
KP1558	74	5605885	1125	75755.2	359510	92991	958583	100	57.04
KP1559	108	5520870	786	51119.2	203883	37541	570143	100	57.35
KP1560	107	5523977	490	51625.9	350397	100713	1560378	100	57.21
KP1561	161	5745496	585	35686.3	343524	85314	556253	100	56.89
KP1562	70	5196699	877	74238.6	223570	68325	838096	100	57.64
KP1563	155	5692766	781	36727.5	170663	38201	355137	100	57.03
KP1564	64	5186168	99	81033.9	369086	101137	638414	100	57.56
KP1565	528	5934215	678	11239	441149	46516	1097424	100	56.84
KP1566	93	5458090	390	58689.1	263035	99650	927460	100	57.26
KP1567	82	5422903	478	66133	346079	67186	758474	100	57.39
KP1568	170	5849952	295	34411.5	195941	35925	390355	100	56.94
KP1569	120	5561009	488	46341.7	193829	50798	388578	100	57.13
KP1570	73	5348383	861	73265.5	443293	100806	778323	100	57.4
KP1571	87	5494293	585	63152.8	254794	94292	613092	100	57.26
KP1572	78	5288137	1022	67796.6	334036	100726	1296471	100	57.36
KP1573	80	5511112	487	68888.9	389441	91082	1019446	100	57.26
KP1574	117	5595288	880	47823	201854	34593	570145	100	57.28
KP1575	221	5574778	884	25225.2	370612	80522	956956	100	57.12
KP1576	83	5494274	487	66196.1	254595	100729	613092	100	57.26
KP1577	120	5475353	356	45627.9	226382	37659	429124	100	57.18
KP1578	109	5434088	584	49854	176366	50464	484473	100	57.51
KP1579	245	5705895	680	23289.4	176110	36027	355137	100	57.05
KP1580	130	5786751	825	44513.5	350599	73441	584284	100	57.03
KP1581	164	5694770	778	34724.2	176110	37776	355137	100	57.03
KP1582	105	5486264	646	52250.1	354509	53673	495622	119	57.18
KP1583	103	5477185	769	53176.6	280855	67620	846103	100	57.25
KP1584	167	5412617	418	32410.9	308621	47209	966118	114	57.6
KP1585	110	5435406	682	49412.8	176344	50464	484473	100	57.51
KP1586	115	5530054	579	48087.4	376281	88360	807456	100	57.29
KP1587	97	5482408	740	56519.7	354462	66407	495622	100	57.19
KP1588	117	5532022	390	47282.2	359016	52289	714985	100	57.17
KP1589	55	5393905	97	98071	376400	86518	908153	100	57.16
KP1590	102	5482789	649	53752.8	354390	66407	495622	100	57.19
KP1591	113	5434416	682	48092.2	176344	50395	484473	100	57.51
KP1592	224	5724285	1927	25554.8	173132	30952	438975	100	57.07
KP1593	83	5493537	586	66187.2	284542	94292	762183	100	57.26
KP1594	93	5780599	877	62157	224885	99650	514886	100	56.7
KP1595	146	5763301	975	39474.7	196628	34761	512230	100	56.99
KP1596	71	5392234	392	75947	438080	99444	970975	100	57.41
KP1597	559	5665067	392	10134.3	520428	40001	1332782	100	57.02
KP1598	96	5428673	383	56548.7	359016	86632	978370	100	57.28
KP1599	145	5691063	773	39248.7	176110	48990	355137	100	57.03
KP1600	192	5523024	813	28765.8	229440	52808	454794	100	57.29
KP1601	102	5425630	582	53192.4	359016	99512	978370	100	57.28
KP1602	95	5477374	1336	57656.6	321032	34942	505864	100	57.24
KP1603	94	5544258	797	58981.5	404428	99494	745734	100	57.03
KP1604	70	5324834	394	76069.1	638957	100939	1542558	100	57.38
KP1605	91	5545973	779	60944.8	307243	67620	753574	100	57.3
KP1606	748	6016240	486	8043.1	258323	34593	699700	100	56.69
KP1607	190	5704292	777	30022.6	176110	36027	355137	100	57.01
KP1608	927	6187994	390	6675.29	170846	7111	355137	100	56.36
KP1609	85	5327790	1177	62679.9	235184	86498	517135	100	57.44
KP1610	82	5321967	292	64902	373147	103882	756518	100	57.44
KP1611	114	5787675	478	50769.1	262893	86433	900045	100	56.69
KP1612	57	5405746	487	94837.6	748088	196701	1313447	100	57.13
KP1613	102	5478453	849	53710.3	321032	34942	505864	100	57.24
KP1614	186	5777562	976	31062.2	176110	34761	512218	100	56.95
KP1615	195	5751157	880	29493.1	170641	31872	355137	100	56.99
KP1616	162	5695076	777	35154.8	176110	36027	355137	115	57.03
KP1617	65	5517727	295	84888.1	410898	99395	972965	100	57.19
KP1618	104	5652999	689	54355.8	487848	84167	668649	100	57.16
KP1619	191	5779184	880	30257.5	196628	34593	512218	100	56.96
KP1620	164	5777394	784	35228	196628	34761	512218	100	56.95
KP1621	328	5572220	199	16988.5	330516	51437	704091	100	56.98
KP1622	162	5692185	783	35136.9	176110	36027	355137	100	57.03
KP1623	76	5626526	782	74033.2	289603	84787	1414111	100	57.24
KP1624	113	5565356	788	49250.9	374872	71422	675693	100	57.33
KP1625	115	5414397	191	47081.7	265867	52354	740121	100	57.25
KP1626	76	5429135	782	71436	359425	99495	697474	100	57.14
KP1627	1404	6372890	920	4539.1	276371	2157	846358	100	56.53
KP1628	96	5477242	1566	57054.6	320992	34942	505864	100	57.24
KP1629	131	5615076	683	42863.2	210914	52239	367586	100	57.46
KP1630	161	5889764	784	36582.4	155742	29098	329554	100	56.78
KP1631	100	5590821	1598	55908.2	327951	59653	900423	100	57.19
KP1632	1465	6399487	65548	4368.25	47183	1509	230441	100	56.85
KP1633	146	5691768	771	38984.7	190996	34827	355137	100	57.03
KP1634	955	6050174	777	6335.26	170663	19363	355137	100	56.66
KP1635	142	5836694	782	41103.5	193830	50083	388298	100	56.66
KP1636	150	5543375	841	36955.8	266802	53068	442120	100	57.15
KP1637	163	5769545	882	35396	176110	34761	512218	100	56.96
KP1638	133	5525502	197	41545.1	298211	54366	491959	100	57.25
KP1639	256	5716115	776	22328.6	154816	27889	484757	100	57.25
KP1640	88	5340322	196	60685.5	303679	37728	515459	100	57.13
KP1641	146	5680883	874	38910.2	176110	38152	355137	100	57.04
KP1642	528	5756422	683	10902.3	367018	60565	952238	100	56.96
KP1643	160	5889565	984	36809.8	155742	31872	329554	100	56.78
KP1644	112	5599443	1797	49995	353727	86539	1560108	100	57.1
KP1645	93	5396720	493	58029.2	223206	52614	601968	100	57.43
KP1646	272	5766151	878	21199.1	196628	30363	484448	100	56.96
KP1647	45	5219949	555	115999	2831275	133198	2831275	100	57.79
KP1648	101	5524477	697	54697.8	316912	77786	725504	100	57.24
KP1649	146	5689906	780	38972	176110	38152	355137	100	57.03
KP1650	85	5473632	304	64395.7	374732	71422	675693	100	57.43
KP1651	100	5454440	1050	54544.4	259903	49469	424567	100	57.23
KP1652	67	5454338	99	81408	376688	94490	1506520	100	57.26
KP1653	86	5611578	782	65250.9	307243	61923	914911	100	57.23
KP1654	146	5885854	487	40314.1	153864	32770	329554	100	56.78
KP1655	60	5668506	296	94475.1	682961	89321	1075074	100	57.22
KP1656	58	5452441	100	94007.6	376688	94490	1506520	100	57.26
KP1657	149	5891002	875	39536.9	155742	31872	329554	100	56.78
KP1658	88	5470047	951	62159.6	356606	86499	517132	100	57.25
KP1659	135	5251713	690	38901.6	334036	100726	1296369	100	57.41
KP1660	59	5310914	1385	90015.5	371199	100594	1023748	100	57.54
KP1661	134	5654123	681	42194.9	203879	52239	367586	100	57.4
KP1662	57	5229881	783	91752.3	334036	100559	1296471	100	57.44
KP1663	94	5674769	592	60369.9	260447	78019	843524	100	57.03
KP1664	276	5589035	194	20250.1	303679	83843	700689	100	56.87
KP1665	60	5294676	289	88244.6	308977	86552	1439719	100	57.56
KP1666	153	5647838	7	36914	177709	38745	452326	100	57.59
KP1667	87	5545970	787	63746.8	374872	59696	675693	100	57.36
KP1668	109	5597024	1717	51348.8	353727	86539	1560108	100	57.1
KP1669	177	5597756	590	31625.7	260809	60506	630769	100	57.08
KP1670	184	5413016	288	29418.6	200571	31042	346975	100	57.43
KP1671	158	5682809	787	35967.1	195431	38152	355137	100	57.04
KP1672	64	5441838	1681	85028.7	369643	81720	1097733	100	57.09
KP1673	97	5432737	584	56007.6	195179	72426	480395	100	57.19
KP1674	98	5573868	588	56876.2	433024	92830	1303440	100	57.23
KP1675	90	5506295	887	61181.1	374872	71422	675693	100	57.39
KP1676	773	5859533	1082	7580.25	214598	26390	493599	100	56.82
KP1677	85	5545246	807	65238.2	261958	94292	526551	100	57.05
KP1678	114	5616552	390	49268	195431	40956	367586	100	57.45
KP1679	97	5585465	690	57582.1	307235	67620	920375	100	57.22
KP1680	130	5686087	684	43739.1	176110	52239	367586	100	57.36
KP1681	216	5626754	879	26049.8	201854	31872	570145	100	57.27
KP1682	86	5469473	973	63598.5	333614	86518	1263396	100	57.34
KP1683	117	5617527	683	48013.1	203883	52327	367586	100	57.45
KP1684	101	5586471	688	55311.6	307235	67620	920375	100	57.22
KP1685	86	5288010	952	61488.5	334479	86539	881724	100	57.46
KP1686	182	5532578	8	30398.8	154515	33785	324763	100	57.08
KP1687	102	5402356	596	52964.3	228717	75544	843276	100	57.35
KP1688	117	5599623	1700	47860	353727	86539	1560117	100	57.09
KP1689	123	5650980	789	45942.9	151835	52239	355137	100	57.4
KP1690	139	5679037	387	40856.4	170846	38152	355137	100	57.04
KP1691	93	5621521	687	60446.5	336703	64689	919696	100	57.2
KP1692	61	5278648	592	86535.2	451294	135191	1010833	100	57.51
KP1693	153	5890123	780	38497.5	155742	31872	330106	100	56.78
KP1694	98	5534641	696	56475.9	227200	86850	843558	100	57.16
KP1695	147	5539817	689	37685.8	350167	94292	970119	100	57.26
KP1696	155	5699236	390	36769.3	176110	34593	355137	100	57.01
KP1697	173	5747478	781	33222.4	176110	34593	355137	100	56.99
KP1698	97	5297497	492	54613.4	349292	86537	740079	100	57.43
KP1699	153	5688101	393	37177.1	170663	36027	355137	100	57.02
KP1700	115	5593509	678	48639.2	203883	51934	367586	100	57.46
KP1701	96	5324703	97	55465.7	348843	101070	689550	100	57.32
KP1702	59	5340207	295	90512	370703	104241	809807	100	57.29
KP1703	107	5616690	389	52492.4	203883	55206	367586	100	57.45
KP1704	55	5377073	899	97765	319723	100945	711636	100	57.37
KP1705	79	5572960	958	70543.8	386151	93270	1568986	100	57.23
KP1706	70	5417482	944	77392.6	337255	94217	517133	100	57.3
KP1707	91	5612900	786	61680.2	447371	67620	1322287	100	57.13
KP1708	86	5767970	862	67069.4	262893	99650	895643	100	56.7
KP1709	1328	6398093	22255	4817.84	39738	2735	232310	100	56.71
KP1710	120	5617748	685	46814.6	203883	52239	367716	100	57.44
KP1711	107	5391803	488	50390.7	387829	94474	823834	100	57.35
KP1712	217	5718147	786	26350.9	170641	31872	355137	100	56.94
KP1713	67	5425702	991	80980.6	437253	127982	773197	100	57.23
KP1714	83	5433764	391	65467	376197	86432	776130	100	57.23
KP1715	819	5965232	681	7283.56	156882	20721	355137	115	56.73
KP1716	113	5598880	1788	49547.6	353727	86539	1560108	100	57.1
KP1717	85	5760825	870	67774.4	262461	99650	918237	100	56.7
KP1718	107	5727798	1183	53530.8	349292	86565	1234307	100	57.01
KP1719	78	5355011	813	68654	319708	86518	720044	100	57.25
KP1720	136	5602262	590	41193.1	176110	38201	512231	100	57.08
KP1721	116	5619514	682	48444.1	203883	52236	367716	100	57.45
KP1722	123	5594021	388	45479.8	151791	51934	328775	100	57.46
KP1723	139	5401777	207	38861.7	209768	57511	711491	100	57.45
KP1724	123	5650346	683	45937.8	157923	52239	355137	100	57.4
KP1725	71	5093184	584	71735	354116	100722	676465	100	57.62
KP1726	103	5468565	293	53092.9	293868	74651	394086	100	57.37
KP1727	138	5791170	744	41965	308359	39142	549148	100	57.61
KP1728	118	5618963	784	47618.3	203883	52239	367586	100	57.45
KP1729	107	5295290	1109	49488.7	334036	100726	1296369	100	57.36
KP1730	179	5893297	782	32923.4	155742	30177	329554	100	56.77
KP1731	221	5739722	883	25971.6	176110	31872	355137	100	56.93
KP1732	170	5642355	683	33190.3	196628	52239	367586	100	57.41
KP1733	55	5339856	949	97088.3	459854	100628	1499317	100	57.35
KP1734	793	5769018	397	7274.93	374608	35313	675693	100	57.09
KP1735	108	5252787	395	48636.9	315863	86421	457044	100	57.47
KP1736	133	5784392	783	43491.7	341855	95752	1375909	100	57.03
KP1737	174	5751156	483	33052.6	190996	34593	355137	100	56.99
KP1738	88	5515056	890	62671.1	374872	57553	675693	100	57.4
KP1739	64	5310369	1176	82974.5	359340	100594	956502	100	57.54
KP1740	171	5676226	1186	33194.3	307235	67618	648430	100	57.18
KP1741	176	5683176	589	32290.8	258329	60458	604356	100	57.16
KP1742	165	5702216	387	34558.9	176110	36027	355137	100	57.01
KP1743	91	5546280	801	60948.1	371588	86565	876127	100	57.11
KP1744	131	5453213	196	41627.6	739952	94026	2439876	100	57.61
KP1745	93	5482341	646	58949.9	354509	66976	495622	100	57.19
KP1746	154	5692909	682	36966.9	176110	35898	355137	100	57.02
KP1747	85	5505635	888	64772.2	374872	71422	675693	100	57.39
KP1748	80	5348782	1034	66859.8	371320	100566	746301	100	57.34
KP1749	102	5524699	975	54163.7	370984	99477	804134	100	57.12
KP1750	75	5485626	486	73141.7	384106	99618	898861	100	57.3
KP1751	157	5643074	393	35943.2	176545	38201	367586	100	57.43
KP1752	196	5684676	387	29003.5	151835	52239	355137	100	57.35
KP1753	129	5453967	295	42278.8	349473	86504	478189	100	57.3
KP1754	180	5751954	480	31955.3	176110	31872	355137	100	56.99
KP1755	108	5690914	1011	52693.7	299355	72840	595910	100	57.05
KP1756	131	5528896	889	42205.3	376028	57702	675693	135	57.38
KP1757	139	5627147	782	40483.1	203883	52327	367586	100	57.43
KP1758	153	5881834	885	38443.4	155742	30468	329554	100	56.78
KP1759	99	5437253	880	54921.8	324525	57264	537707	100	57.16
KP1760	134	5621877	782	41954.3	203883	55206	350091	100	57.45
KP1761	325	5714602	684	17583.4	151835	51934	355137	100	57.37
KP1762	121	5618127	387	46430.8	196628	52327	367586	100	57.45
KP1763	91	5455076	95	59945.9	281336	56786	651756	100	57.34
KP1764	128	5652240	786	44158.1	151835	52239	355137	100	57.4
KP1765	156	5889580	779	37753.7	155742	31872	329554	100	56.78
KP1766	105	5594082	1789	53277	353727	99661	1560108	100	57.11
KP1767	79	5362460	741	67879.2	324189	85932	717883	100	57.3
KP1768	96	5856185	852	61001.9	308978	67704	1492625	100	56.72
KP1769	113	5616324	785	49702	203883	52327	367486	100	57.45
KP1770	136	5631181	880	41405.7	196628	52239	367716	100	57.42
KP1771	125	5619173	681	44953.4	203883	52327	367586	100	57.44
KP1772	54	5303775	297	98218.1	456461	110024	1479156	100	57.35
KP1773	63	5430988	503	86206.2	333424	94265	477536	100	57.32
KP1774	108	5489339	656	50827.2	205950	37779	329985	100	57.17
KP1775	856	5886289	882	6876.51	196628	26034	367716	100	57.19
KP1776	59	5432209	193	92071.3	349473	94522	668857	100	57.32
KP1777	59	5311647	1080	90027.9	371199	100594	1023748	100	57.54
KP1778	68	5321770	396	78261.3	543105	100939	966356	100	57.39
KP1779	82	5598103	206	68269.6	363312	100809	569458	100	57
KP1780	120	5619374	389	46828.1	203883	52327	367586	100	57.44
KP1781	90	5699334	591	63325.9	307247	72707	1287628	100	57.14
KP1782	123	5685690	878	46225.1	151835	52239	367716	100	57.36
KP1783	58	5392671	582	92977.1	378021	134805	793800	100	57.3
KP1784	127	5621178	785	44261.2	176344	52327	367486	100	57.44
KP1785	66	5712652	396	86555.3	439362	151581	1053949	100	57.05
KP1786	54	5430358	505	100562	371917	86504	656377	100	57.32
KP1787	122	5619236	880	46059.3	176344	52239	354613	100	57.45
KP1788	69	5521031	587	80014.9	451294	94292	1010900	100	57.26
KP1789	113	5648173	390	49983.8	157923	55095	355137	100	57.41
KP1790	113	5648252	684	49984.5	151835	52239	355137	100	57.41
KP1791	107	5617146	786	52496.7	196628	55206	367586	100	57.45
KP1792	116	5617556	679	48427.2	203883	55206	367586	100	57.45
KP1793	117	5619164	777	48027	176344	52239	367586	100	57.45
KP1794	123	5620350	785	45693.9	203883	52327	367586	100	57.44
KP1795	169	5575411	936	32990.6	227200	86850	437499	100	57.13
KP1796	214	5557477	590	25969.5	350167	86516	707558	100	57.25
KP1797	189	5639003	882	29836	195232	31872	410642	100	56.99
KP1798	123	5583260	882	45392.4	176110	37378	373430	100	57.29
KP1799	112	5616711	787	50149.2	203883	52239	367616	100	57.45
KP1800	114	5617053	388	49272.4	203883	55206	367586	100	57.45
KP1801	113	5616225	292	49701.1	203883	55206	367586	100	57.45
KP1802	630	6231832	1106	9891.8	129958	6595	327446	100	56.78
KP1803	996	5737067	809	5760.11	325006	24323	1449938	100	57.01
KP1804	45	5579090	296	123980	670180	156901	1678791	100	57.16
KP1805	56	5308137	98	94788.2	759808	312990	1322190	100	57.81
KP1806	126	5620210	787	44604.8	196628	52327	367586	100	57.44
KP1807	113	5616789	389	49706.1	176110	52327	367586	100	57.45
KP1808	118	5619009	731	47618.7	203883	55206	367586	100	57.44
KP1809	91	5514428	790	60598.1	321423	56865	675693	100	57.4
KP1810	736	5594062	898	7600.63	322856	49470	517134	100	57.18
KP1811	116	5518288	99	47571.4	198656	53010	638856	100	57.07
KP1812	95	5531058	687	58221.7	315603	74807	466865	100	57.26
KP1813	603	6173268	395	10237.6	125106	10433	315257	100	56.59
KP1814	114	5620130	977	49299.4	196628	55206	367616	100	57.45
KP1815	114	5616703	786	49269.3	176110	52327	367486	100	57.45
KP1816	122	5612983	684	46008.1	203883	52327	367586	100	57.46
KP1817	105	5616122	386	53486.9	196699	55206	367586	100	57.45
KP1818	118	5631265	496	47722.6	274747	69009	920517	100	57.19
KP1819	444	5549419	1738	12498.7	357897	86499	759089	100	57.16
KP1820	94	5480085	742	58298.8	354581	66976	495621	100	57.19
KP1821	125	5594729	682	44757.8	151791	51934	328775	100	57.45
KP1822	129	5618815	785	43556.7	176110	37825	367586	100	57.45
KP1823	33	5132231	589	155522	509236	204228	1422815	100	57.65
KP1824	143	5686074	1924	39762.8	307743	52852	495621	100	56.75
KP1825	150	5537541	594	36916.9	350167	94292	851348	100	57.26
KP1826	716	5757366	681	8041.01	298263	34662	978547	100	56.92
KP1827	159	5655236	645	35567.5	382039	73136	1327759	100	57.16
KP1828	85	5617738	790	66091	481348	84198	1397962	100	57.23
KP1829	125	5619263	784	44954.1	176366	52327	367586	100	57.44
KP1830	338	5423852	1112	16046.9	370537	94273	782270	100	57.28
KP1831	79	5608030	691	70987.7	441157	85054	1396855	100	57.22
KP1832	120	5592921	786	46607.7	151791	51934	328775	100	57.46
KP1833	736	5900340	687	8016.77	381062	60561	917181	100	56.87
KP1834	54	5154894	839	95461	410502	124258	739756	100	57.53
KP1835	170	5598698	590	32933.5	228718	75545	843109	100	57.1
KP1836	134	5598498	493	41779.8	153184	52327	328775	100	57.45
KP1837	129	5754598	1031	44609.3	296667	52875	495622	100	56.7
KP1838	96	5547148	907	57782.8	261958	94033	526551	100	57.06
KP1839	106	5616862	391	52989.3	203883	55206	367586	100	57.45
KP1840	101	5649802	1285	55938.6	381135	69008	919258	100	57.17
KP1841	71	5426766	498	76433.3	271310	61074	474873	100	57.3
KP1842	363	5668582	783	15615.9	153184	45194	328775	100	57.34
KP1843	109	5613550	880	51500.5	196628	52239	367716	100	57.46
KP1844	128	5468086	293	42719.4	319499	100524	726920	100	57.26
KP1845	408	5747957	782	14088.1	176344	37528	392158	100	57.16
KP1846	79	5428791	499	68718.9	271703	61074	474873	100	57.3
KP1847	152	5677939	675	37354.9	349112	92877	918986	100	57.08
KP1848	208	5494545	490	26416.1	223067	84457	370990	100	57.23
KP1849	105	5467364	743	52070.1	327649	89143	497830	100	57.22
KP1850	107	5616215	392	52488	203883	52238	367586	100	57.45
KP1851	237	5635267	686	23777.5	176344	38201	367586	100	57.41
KP1852	120	5402812	99	45023.4	193346	39394	580384	100	57.38
KP1853	178	5610482	787	31519.6	151791	51934	328775	100	57.43
KP1854	271	5631647	681	20781	151791	45194	328775	100	57.39
KP1855	203	5530521	751	27244	374264	96321	958266	100	57.23
KP1856	169	5366965	593	31757.2	129517	28700	505852	100	57.27
KP1857	65	5762464	682	88653.3	337354	95752	1375909	100	57.04
KP1858	99	5686861	1118	57443	381135	69008	921651	100	57.13
KP1859	111	5587301	584	50336.1	196628	47466	367586	100	57.48
KP1860	120	5617833	783	46815.3	176110	52327	353879	100	57.45
KP1861	164	5342164	494	32574.2	468746	85863	1061882	100	57.36
KP1862	73	5322738	485	72914.2	593793	100566	726541	100	57.21
KP1863	112	5415653	900	48354	373146	86517	447805	100	57.36
KP1864	305	5324993	1295	17459	243988	66820	437058	100	57.31
KP1865	100	5402271	96	54022.7	388156	100872	980298	100	57.24
KP1866	160	5602772	687	35017.3	195801	47466	367716	100	57.46
KP1867	109	5617372	684	51535.5	196628	55206	367586	100	57.45
KP1868	54	5377481	393	99583	324723	86423	662130	100	57.3
KP1869	122	5618568	682	46053.8	165088	52236	354613	100	57.44
KP1870	119	5618343	388	47213	203888	52327	367586	100	57.45
KP1871	153	5738586	98	37507.1	278614	40402	583834	100	57.1
KP1872	266	5557993	193	20894.7	282315	78161	461715	100	57.19
KP1873	568	5667100	1053	9977.29	308588	58733	482347	100	57
KP1874	275	5640147	783	20509.6	158776	34593	367586	100	57.4
KP1875	106	5758156	683	54322.2	380934	67620	906289	100	57.07
KP1876	74	5585452	1132	75479.1	441208	84577	1384250	100	57.26
KP1877	51	5538409	1451	108596	385247	149299	1537421	100	57.31
KP1878	114	5523009	395	48447.4	359019	86498	820175	100	57.19
KP1879	391	5751772	682	14710.4	175899	34593	355137	100	56.87
KP1880	78	5456785	779	69958.8	349669	99662	526918	100	57.29
KP1881	105	5483507	690	52223.9	341750	99670	544141	100	57.23
KP1882	132	5623458	679	42601.9	203883	52236	367616	100	57.44
KP1883	178	5721130	781	32141.2	176366	37588	367586	100	57.29
KP1884	409	5703650	782	13945.4	190949	31872	410642	100	56.9
KP1885	113	5616903	388	49707.1	203883	52236	367586	100	57.45
KP1886	158	5718162	387	36190.9	196628	37825	367616	100	57.29
KP1887	139	5699531	485	41003.8	196628	38201	512219	100	57.05
KP1888	301	5711525	394	18975.2	206115	36400	384403	100	56.76
KP1889	69	5295914	1079	76752.4	252376	100757	737157	100	57.52
KP1890	112	5530525	684	49379.7	210398	67227	706431	100	57.23
KP1891	104	5709696	984	54900.9	276537	79282	497002	100	57.18
KP1892	146	5596222	885	38330.3	201854	34593	453702	100	57.28
KP1893	158	5808873	1137	36765	176110	26390	367586	100	57.28
KP1894	78	5480866	697	70267.5	359721	93033	640306	100	57.17
KP1895	47	5391179	413	114706	476671	95782	1714745	102	57.53
KP1896	135	5590842	897	41413.6	206201	34437	497037	100	56.72
KP1897	74	5576709	687	75360.9	505483	81943	1042959	100	57.06
KP1898	117	5604935	959	47905.4	301201	79284	820083	100	57.27
KP1899	120	5492699	740	45772.5	324189	66976	495622	100	57.17
KP1900	692	5751872	298	8311.95	284248	39940	759597	100	56.97
KP1901	268	5678592	672	21188.8	176110	37781	367716	100	57.33
KP1902	221	5684609	787	25722.2	157923	54221	355137	100	57.36
KP1903	208	5593444	300	26891.6	206185	32745	711491	100	57.22
KP1904	106	5460333	777	51512.6	368085	86498	770683	100	57.26
KP1905	221	5714050	1051	25855.4	196628	33604	355065	100	57.28
KP1906	109	5330501	393	48903.7	198747	37653	466576	100	57.33
KP1907	116	5625413	784	48494.9	176154	38201	367716	100	57.44
KP1908	83	5420891	254	65311.9	436199	86599	1348282	100	57.35
KP1909	178	5514553	1156	30980.6	216201	36574	782239	100	57.3
KP1910	73	5574485	685	76362.8	505483	86504	1042213	100	57.06
KP1911	634	5276894	293	8323.18	436288	98514	1429820	100	57.34
KP1912	182	5511699	191	30284.1	151740	35364	505970	102	57.18
KP1913	116	5648323	684	48692.4	157853	52236	355137	100	57.4
KP1914	113	5459300	545	48312.4	167818	37432	267913	100	57.2
KP1915	119	5652334	685	47498.6	157922	54221	355137	100	57.4
KP1916	148	5664669	683	38274.8	176110	37776	355137	100	57.01
KP1917	112	5677545	780	50692.4	307243	53677	900574	100	57.12
KP1918	104	5363550	481	51572.6	222966	67868	486799	100	57.37
KP1919	440	5577028	405	12675.1	207701	66347	474768	100	57.16
KP1920	82	5481888	697	66852.3	359426	93033	640306	100	57.17
KP1921	271	5548611	682	20474.6	359721	90083	640421	100	57.08
KP1922	63	5375356	1261	85323.1	316623	86539	612405	100	57.22
KP1923	99	5329820	393	53836.6	199231	37653	466995	100	57.33
KP1924	140	5688560	386	40632.6	172101	36027	355137	100	57.03
KP1925	156	5709458	879	36599.1	196628	37825	512219	100	57.03
KP1926	83	5707553	690	68765.7	349292	74807	1234318	100	57.02
KP1927	134	5627024	583	41992.7	176109	37825	367616	100	57.44
KP1928	414	5776315	780	13952.5	170641	28007	355137	100	56.96
KP1929	104	5560367	597	53465.1	319808	66584	785937	118	57.17
KP1930	152	5690518	784	37437.6	158880	36027	355137	100	57.03
KP1931	126	5612799	584	44546	196628	36027	512219	100	57.15
KP1932	119	5612682	682	47165.4	196628	48990	512219	100	57.15
KP1933	90	5754455	1181	63938.4	307243	86770	1099567	100	57.03
KP1934	116	5507441	868	47477.9	374150	86206	612226	100	57.24
KP1935	106	5508165	984	51963.8	361856	57553	675693	100	57.39
KP1936	159	5270602	783	33148.4	117133	23370	256425	100	57.22
KP1937	165	5697911	389	34532.8	170846	36027	355137	100	57.03
KP1938	69	5658553	498	82008	389927	160405	1199329	100	57.22
KP1939	207	5659627	1851	27341.2	170247	20725	515887	100	57.05
KP1940	130	5613642	979	43181.9	195431	48990	512219	100	57.15
KP1941	118	5558757	1532	47108.1	365556	56022	606338	100	57.06
KP1942	205	5660183	1757	27610.7	170247	24842	515887	100	57.05
KP1943	220	5660344	2038	25728.8	170247	21398	515887	100	57.05
KP1944	123	5521063	401	44886.7	376558	86498	772459	100	57.03
KP1945	77	5706694	385	74112.9	407917	77780	1194826	100	57.18
KP1946	131	5616318	684	42872.7	196628	48990	512219	100	57.15
KP1947	178	5636449	787	31665.4	196628	52239	367586	100	57.43
KP1948	128	5683489	974	44402.3	329429	94313	706689	100	57.02
KP1949	536	5819139	783	10856.6	196628	31872	367586	100	57.16
KP1950	148	5561272	672	37576.2	170247	34593	515887	100	57.16
KP1951	77	5395544	388	70072	354849	99403	728999	100	57.37
KP1952	119	5397363	1481	45356	349199	64708	623281	100	57.27
KP1953	515	5654216	992	10979.1	374872	40707	675693	100	57.3
KP1954	369	5706924	678	15465.9	381052	69008	908811	100	57.12
KP1955	74	5483257	589	74098.1	350519	86597	680945	100	57.31
KP1956	371	5706993	784	15382.7	176344	31872	367716	100	57.32
KP1957	133	5621313	880	42265.5	176366	52327	353879	100	57.44
KP1958	74	5368409	200	72546.1	606628	86657	927329	100	57.37
KP1959	166	5634750	880	33944.3	196628	46953	367716	100	57.42
KP1960	115	5617205	879	48845.3	196628	52238	367586	100	57.45
KP1961	162	5504217	387	33976.7	311293	70817	797265	100	57.01
KP1962	212	5433119	1378	25627.9	174678	48594	417519	100	57.25
KP1963	110	5616586	776	51059.9	203883	52238	367616	100	57.45
KP1964	106	5612673	389	52949.8	203883	52238	367586	100	57.45
KP1965	146	5420845	401	37129.1	319366	86431	728581	100	57.32
KP1966	68	5589687	398	82201.3	480004	168115	1038787	100	57.35
KP1967	141	5676549	390	40259.2	172101	34593	355137	100	57.03
KP1968	126	5614032	1074	44555.8	190996	37825	512219	100	57.15
KP1969	120	5612482	678	46770.7	195431	47223	512219	100	57.15
KP1970	108	5616622	389	52005.8	203883	52238	367586	100	57.45
KP1971	163	5789071	659	35515.8	318825	37897	627105	100	56.92
KP1972	213	5541673	295	26017.2	352581	62169	804066	100	57.19
KP1973	135	5548698	391	41101.5	299183	39865	605627	100	57.21
KP1974	190	5705703	784	30030	158443	34593	355137	100	57
KP1975	70	5576124	684	79658.9	505483	86504	1042959	100	57.06
KP1976	853	6100543	886	7151.87	170917	20891	367486	122	57.04
KP1977	65	5692738	688	87580.6	349292	86565	1234318	100	57.04
KP1978	846	6077638	758	7183.97	247873	24335	549148	100	57.48
KP1979	527	6011743	1036	11407.5	206185	34024	642290	100	56.57
KP1980	78	5706446	685	73159.6	349292	80869	1233986	100	57.02
KP1981	552	5789387	680	10488	381090	69008	917211	100	57.15
KP1982	74	5680402	688	76762.2	397469	84949	671332	100	57.16
KP1983	96	5216152	387	54334.9	350592	94446	700492	100	57.44
KP1984	894	6130308	493	6857.17	292158	2398	1482799	100	56.52
KP1985	42	5456405	678	129914	418819	141143	1338304	100	57.43
KP1986	304	5685377	684	18701.9	176110	34593	367616	100	57.37
KP1987	59	5486554	493	92992.4	437606	86855	1516185	100	57.22
KP1988	101	5562045	385	55069.8	265868	71768	450835	100	57.18
KP1989	104	5611489	777	53956.6	314437	59653	915270	100	57.2
KP1990	116	5643881	785	48654.2	166204	52327	484473	100	57.41
KP1991	73	5290183	292	72468.3	308979	85763	1057167	100	57.58
KP1992	265	5760295	465	21737	341358	42363	1116146	100	57.21
KP1993	86	5783036	813	67244.6	737837	100013	2532187	100	57.09
KP1994	138	5623922	686	40753.1	196628	52239	355137	100	57.44
KP1995	115	5615840	784	48833.4	196628	52239	355137	100	57.46
KP1996	136	5677278	677	41744.7	176110	34593	355137	100	57.03
KP1997	123	5613268	584	45636.3	196628	48990	512219	100	57.15
KP1998	72	5470922	194	75985	293252	86432	523744	100	57.13
[truncated: 1,063 more rows]
