# Supplementary material for: Large-Scale Genomic Epidemiology of Klebsiella pneumoniae Identified Clone Divergence with Hypervirulent Plus Antimicrobial-Resistant Characteristics Causing Within-Ward Strain Transmissions
Source: Microbiol Spectr. 2022 Apr 13;10(2):e02698-21. doi: 10.1128/spectrum.02698-21 (PMC9045374; doi:10.1128/spectrum.02698-21)
Supplement: SUPPLEMENTAL FILE 4 — Table S4. Download spectrum.02698-21-s004.xlsx, XLSX file, 0.01 MB [file spectrum.02698-21-s004.xlsx]

## Sheet: TableS4
Table S4: The 62 public Klebsiella pneumoniae ST25 genomes downloaded for this study
label	strain name	accession number	continent	country	isolation year	host source	publication
FR0001	L3	BIGdb-id1537	Europe	France	2008	Human	https://pubmed.ncbi.nlm.nih.gov/25341126/
IE0001	ME160686K	BIGdb-id5482	Europe	Ireland	2016	Human	not found
IE0002	ME160730C	BIGdb-id5486	Europe	Ireland	2016	Human	not found
IT0001	SPARK_1034_C1	BIGdb-id12811	Europe	Italy	2018	Human	not found
IT0002	SPARK_2111_C1	BIGdb-id13588	Europe	Italy	2018	Human	not found
IT0003	SPARK_2687_C1	BIGdb-id13848	Europe	Italy	2018	Dog	not found
IT0004	SPARK_41_C1	BIGdb-id14049	Europe	Italy	2017	Human	not found
IT0005	SPARK_666_C1	BIGdb-id14241	Europe	Italy	2017	Human	not found
IT0006	SPARK_723_C1	BIGdb-id14291	Europe	Italy	2017	Human	not found
IT0007	SPARK_838_C1	BIGdb-id14363	Europe	Italy	2017	Human	not found
CN0001	P22	GCA_008630215	Asia	China	2013	Human	https://pubmed.ncbi.nlm.nih.gov/32903853/
CN0002	P23	GCA_008630255	Asia	China	2013	Human	https://pubmed.ncbi.nlm.nih.gov/32903853/
CN0003	P24	GCA_008632785	Asia	China	2013	Human	https://pubmed.ncbi.nlm.nih.gov/32903853/
CN0004	P31	GCA_008632735	Asia	China	2013	Human	https://pubmed.ncbi.nlm.nih.gov/32903853/
CN0005	P35	GCA_008630195	Asia	China	2013	Human	https://pubmed.ncbi.nlm.nih.gov/32903853/
CN0006	P36	GCA_008630175	Asia	China	2013	Human	https://pubmed.ncbi.nlm.nih.gov/32903853/
CN0007	P37	GCA_008632765	Asia	China	2013	Human	https://pubmed.ncbi.nlm.nih.gov/32903853/
CN0008	P42	GCA_008630125	Asia	China	2013	Human	https://pubmed.ncbi.nlm.nih.gov/32903853/
JP0001	SMU18037509	GCA_009556655	Asia	Japan	unknwon	Human	https://pubmed.ncbi.nlm.nih.gov/32903853/
US0001	CHS 43	GCA_000693815	Americas	USA	unknwon	Human	https://pubmed.ncbi.nlm.nih.gov/32903853/
US0002	CHS 48	GCA_000693895	Americas	USA	unknwon	Human	https://pubmed.ncbi.nlm.nih.gov/32903853/
US0003	BWH62	GCA_001033445	Americas	USA	unknwon	Human	https://pubmed.ncbi.nlm.nih.gov/32903853/
US0004	383_ECLO	GCA_001055015	Americas	USA	unknwon	Human	https://pubmed.ncbi.nlm.nih.gov/32903853/
BR0001	UCO509	GCA_011008735	Americas	Brasil	2012	Human	https://pubmed.ncbi.nlm.nih.gov/32903853/
BR0002	UCO513	GCA_011008835	Americas	Brasil	2012	Human	https://pubmed.ncbi.nlm.nih.gov/32903853/
BR0003	UCO515	GCA_011008895	Americas	Brasil	2013	Human	https://pubmed.ncbi.nlm.nih.gov/32903853/
BR0004	UCO519	GCA_013155035	Americas	Brasil	2013	Human	https://pubmed.ncbi.nlm.nih.gov/32903853/
MY0001	KP2013Z28	GCA_013625365	Asia	Malaysia	2013	Pig	https://pubmed.ncbi.nlm.nih.gov/33469786/
UK0001	BL142	ERR1299043	Europe	England	2011	Pig	https://www.ncbi.nlm.nih.gov/pmc/articles/PMC5823397/
UK0002	BL143	ERR1305848	Europe	England	2011	Pig	https://www.ncbi.nlm.nih.gov/pmc/articles/PMC5823397/
UK0003	BL147	ERR1305849	Europe	England	2011	Pig	https://www.ncbi.nlm.nih.gov/pmc/articles/PMC5823397/
UK0004	BL215	ERR1305850	Europe	England	2012	Pig	https://www.ncbi.nlm.nih.gov/pmc/articles/PMC5823397/
UK0005	BL262	ERR1305853	Europe	England	2012	Pig	https://www.ncbi.nlm.nih.gov/pmc/articles/PMC5823397/
UK0006	BL225	ERR1305852	Europe	England	2012	Pig	https://www.ncbi.nlm.nih.gov/pmc/articles/PMC5823397/
UK0007	BL222	ERR1305851	Europe	England	2012	Pig	https://www.ncbi.nlm.nih.gov/pmc/articles/PMC5823397/
LA0001	UI 12780	ERR025590	Asia	Laos	2008	Human	https://www.ncbi.nlm.nih.gov/pmc/articles/PMC4500264/
LA0002	UI 4650	ERR025529	Asia	Laos	unknwon	Human	https://www.ncbi.nlm.nih.gov/pmc/articles/PMC4500264/
VN0001	24m	ERR025676	Asia	Vietnam	2008	Human	https://www.ncbi.nlm.nih.gov/pmc/articles/PMC4500264/
VN0002	09-2985m	ERR025649	Asia	Vietnam	2009	Human	https://www.ncbi.nlm.nih.gov/pmc/articles/PMC4500264/
CA0001	CAS689	ERR706869	Americas	Canada	2005	Human	https://mbio.asm.org/content/6/4/e00630-15.full
US0005	SB5426	ERR3415974	Americas	USA	2016	Human	https://www.ncbi.nlm.nih.gov/pmc/articles/PMC7527070/
US0006	SB5440	ERR3415987	Americas	USA	2016	Human	https://www.ncbi.nlm.nih.gov/pmc/articles/PMC7527070/
ZA0001	K161	NXKI00000000	Africa	South Africa	2013	Human	https://www.nature.com/articles/s41598-020-58012-8#Abs1
VN0003	E3531	SRR12233483	Asia	Vietnam	unknwon	Human	https://www.microbiologyresearch.org/content/journal/mgen/10.1099/mgen.0.000514
VN0004	E3480	SRR12233484	Asia	Vietnam	unknwon	Human	https://www.microbiologyresearch.org/content/journal/mgen/10.1099/mgen.0.000514
VN0005	E3414	SRR12233487	Asia	Vietnam	unknwon	Human	https://www.microbiologyresearch.org/content/journal/mgen/10.1099/mgen.0.000514
VN0006	E3312-2	SRR12233490	Asia	Vietnam	unknwon	Human	https://www.microbiologyresearch.org/content/journal/mgen/10.1099/mgen.0.000514
VN0007	E3312	SRR12233491	Asia	Vietnam	unknwon	Human	https://www.microbiologyresearch.org/content/journal/mgen/10.1099/mgen.0.000514
VN0008	E3250-2	SRR12233493	Asia	Vietnam	unknwon	Human	https://www.microbiologyresearch.org/content/journal/mgen/10.1099/mgen.0.000514
VN0009	E3250	SRR12233494	Asia	Vietnam	unknwon	Human	https://www.microbiologyresearch.org/content/journal/mgen/10.1099/mgen.0.000514
VN0010	E3076	SRR12233501	Asia	Vietnam	unknwon	Human	https://www.microbiologyresearch.org/content/journal/mgen/10.1099/mgen.0.000514
VN0011	E3023-2	SRR12233504	Asia	Vietnam	unknwon	Human	https://www.microbiologyresearch.org/content/journal/mgen/10.1099/mgen.0.000514
VN0012	E3023-1	SRR12233505	Asia	Vietnam	unknwon	Human	https://www.microbiologyresearch.org/content/journal/mgen/10.1099/mgen.0.000514
VN0013	B2099	SRR12233571	Asia	Vietnam	unknwon	Human	https://www.microbiologyresearch.org/content/journal/mgen/10.1099/mgen.0.000514
VN0014	B2092	SRR12233572	Asia	Vietnam	unknwon	Human	https://www.microbiologyresearch.org/content/journal/mgen/10.1099/mgen.0.000514
VN0015	B2066	SRR12233366	Asia	Vietnam	unknwon	Human	https://www.microbiologyresearch.org/content/journal/mgen/10.1099/mgen.0.000514
VN0016	B2056	SRR12233371	Asia	Vietnam	unknwon	Human	https://www.microbiologyresearch.org/content/journal/mgen/10.1099/mgen.0.000514
VN0017	B2035	SRR12233373	Asia	Vietnam	unknwon	Human	https://www.microbiologyresearch.org/content/journal/mgen/10.1099/mgen.0.000514
VN0018	B2025-2	SRR12233374	Asia	Vietnam	unknwon	Human	https://www.microbiologyresearch.org/content/journal/mgen/10.1099/mgen.0.000514
VN0019	B2025	SRR12233375	Asia	Vietnam	unknwon	Human	https://www.microbiologyresearch.org/content/journal/mgen/10.1099/mgen.0.000514
VN0020	B2015	SRR12233376	Asia	Vietnam	unknwon	Human	https://www.microbiologyresearch.org/content/journal/mgen/10.1099/mgen.0.000514
TZ0001	110LF	GCA_900407005	Africa	Tanzania	2014	Human	https://link.springer.com/article/10.1007/s10096-018-3324-5#Sec17
