# Supplementary material for: Large-Scale Genomic Epidemiology of Klebsiella pneumoniae Identified Clone Divergence with Hypervirulent Plus Antimicrobial-Resistant Characteristics Causing Within-Ward Strain Transmissions
Source: Microbiol Spectr. 2022 Apr 13;10(2):e02698-21. doi: 10.1128/spectrum.02698-21 (PMC9045374; doi:10.1128/spectrum.02698-21)
Supplement: SUPPLEMENTAL FILE 5 — Table S5. Download spectrum.02698-21-s005.xlsx, XLSX file, 0.1 MB [file spectrum.02698-21-s005.xlsx]

## Sheet: TableS5
Table S5: Clinical records of the 2,193 hosts
Isolate	Patient code	Sample source	Collection date	Department/Ward	MDR
KP0001	P0001	Digestive system secretion	2013-01-05	Surgery	0
KP0002	P0002	Drainage & Puncture fluid	2013-01-10	Surgery	1
KP0003	P0003	Blood	2013-01-22	Medicine	0
KP0004	P0004	Blood	2013-01-22	Medicine	0
KP0005	P0005	Abscess	2013-01-24	Surgery	1
KP0006	P0006	Respiratory secretion	2013-01-24	ICU	0
KP0007	P0007	Respiratory secretion	2013-01-28	ICU	1
KP0008	P0008	Respiratory secretion	2013-01-29	Neonatal Ward	1
KP0009	P0009	Urine	2013-01-29	Rehabilitation	1
KP0010	P0010	Respiratory secretion	2013-01-29	Surgery	1
KP0011	P0011	Blood	2013-03-01	ICU	1
KP0012	P0012	Blood	2013-03-08	Pediatrics	1
KP0013	P0013	Respiratory secretion	2013-03-10	Oncology	0
KP0014	P0014	Respiratory secretion	2013-03-10	Medicine	0
KP0015	P0015	Respiratory secretion	2013-03-11	ICU	1
KP0016	P0016	Respiratory secretion	2013-03-12	ICU	0
KP0017	P0017	Respiratory secretion	2013-03-12	Pediatrics	1
KP0018	P0018	Respiratory secretion	2013-03-13	Medicine	1
KP0019	P0019	Respiratory secretion	2013-03-14	Surgery	0
KP0020	P0020	Respiratory secretion	2013-03-14	Medicine	0
KP0021	P0021	Respiratory secretion	2013-03-14	ICU	0
KP0022	P0022	Respiratory secretion	2013-03-14	Surgery	0
KP0023	P0023	Respiratory secretion	2013-03-15	Outpatient	1
KP0024	P0024	Drainage & Puncture fluid	2013-03-15	Surgery	1
KP0027	P0025	Drainage & Puncture fluid	2013-03-19	Surgery	0
KP0028	P0026	Blood	2013-03-22	Surgery	0
KP0029	P0027	Blood	2013-05-10	Surgery	1
KP0030	P0028	Digestive system secretion	2013-05-12	Surgery	1
KP0031	P0029	Drainage & Puncture fluid	2013-05-15	ICU	1
KP0032	P0030	Drainage & Puncture fluid	2013-05-17	ICU	1
KP0034	P0031	Respiratory secretion	2013-05-19	ICU	1
KP0035	P0032	Respiratory secretion	2013-05-21	Outpatient	1
KP0036	P0033	Respiratory secretion	2013-05-22	Medicine	0
KP0037	P0034	Respiratory secretion	2013-05-22	ICU	0
KP0038	P0035	Drainage & Puncture fluid	2013-05-22	Surgery	0
KP0039	P0036	Drainage & Puncture fluid	2013-05-24	Medicine	0
KP0041	P0037	Drainage & Puncture fluid	2013-06-09	Infectious diseases	0
KP0042	P0038	Respiratory secretion	2013-06-09	ICU	1
KP0043	P0039	Respiratory secretion	2013-06-09	ICU	1
KP0044	P0040	Respiratory secretion	2013-06-10	Medicine	0
KP0045	P0041	Respiratory secretion	2013-06-11	ICU	1
KP0046	P0042	Blood	2013-06-11	Surgery	1
KP0047	P0043	Respiratory secretion	2013-06-13	Medicine	0
KP0048	P0044	Respiratory secretion	2013-06-14	ICU	0
KP0049	P0045	Urine	2013-06-14	Pediatrics	0
KP0050	P0046	Respiratory secretion	2013-06-15	ICU	0
KP0052	P0047	Blood	2013-06-30	Medicine	1
KP0053	P0048	Blood	2013-07-01	ICU	1
KP0054	P0049	Blood	2013-07-01	ICU	1
KP0055	P0050	Drainage & Puncture fluid	2013-07-02	Surgery	0
KP0056	P0051	Blood	2013-07-03	Surgery	0
KP0057	P0052	CSF	2013-07-03	Medicine	0
KP0058	P0053	Drainage & Puncture fluid	2013-07-08	Medicine	1
KP0059	P0054	Blood	2013-07-09	Neonatal Ward	1
KP0060	P0055	Blood	2013-07-11	Rehabilitation	0
KP0061	P0056	Blood	2013-07-14	Oncology	0
KP0062	P0057	Drainage & Puncture fluid	2013-07-15	Surgery	1
KP0064	P0058	Drainage & Puncture fluid	2013-07-17	Oncology	1
KP0065	P0059	Respiratory secretion	2013-07-22	ICU	1
KP0066	P0060	Respiratory secretion	2013-07-23	Pediatrics	1
KP0067	P0061	Respiratory secretion	2013-07-23	Medicine	0
KP0068	P0062	Respiratory secretion	2013-07-23	ICU	0
KP0069	P0063	Respiratory secretion	2013-07-24	Medicine	1
KP0070	P0064	Respiratory secretion	2013-07-24	Oncology	1
KP0071	P0065	Respiratory secretion	2013-07-25	Medicine	1
KP0072	P0066	Respiratory secretion	2013-07-25	ICU	0
KP0073	P0067	Respiratory secretion	2013-07-25	Medicine	1
KP0074	P0068	Urine	2013-07-25	Integrated traditional Chinese & Western Medicine	1
KP0075	P0069	Respiratory secretion	2013-07-26	ICU	0
KP0076	P0070	Respiratory secretion	2013-07-28	Pediatrics	1
KP0077	P0071	Blood	2013-07-28	Obstetrics & Gynecology	0
KP0078	P0072	Drainage & Puncture fluid	2013-07-28	Surgery	1
KP0079	P0073	Drainage & Puncture fluid	2013-07-31	Infectious diseases	0
KP0080	P0074	Drainage & Puncture fluid	2013-08-02	Surgery	0
KP0081	P0075	Respiratory secretion	2013-08-04	Rehabilitation	1
KP0082	P0076	Respiratory secretion	2013-08-05	ICU	1
KP0083	P0077	Respiratory secretion	2013-08-05	Surgery	1
KP0084	P0078	Respiratory secretion	2013-08-05	Surgery	0
KP0085	P0079	Respiratory secretion	2013-08-06	Neonatal Ward	1
KP0086	P0080	Drainage & Puncture fluid	2013-08-06	Medicine	0
KP0088	P0081	Respiratory secretion	2013-08-06	Neonatal Ward	1
KP0089	P0082	Respiratory secretion	2013-08-07	Medicine	1
KP0090	P0083	Respiratory secretion	2013-08-07	ICU	0
KP0091	P0084	Respiratory secretion	2013-08-07	Outpatient	0
KP0092	P0085	Respiratory secretion	2013-08-07	ICU	1
KP0093	P0086	Respiratory secretion	2013-08-08	ICU	1
KP0094	P0087	Respiratory secretion	2013-08-08	Surgery	1
KP0095	P0088	Respiratory secretion	2013-08-08	Medicine	0
KP0096	P0089	Respiratory secretion	2013-08-09	Rehabilitation	1
KP0097	P0090	Drainage & Puncture fluid	2013-08-10	Surgery	1
KP0098	P0091	Digestive system secretion	2013-08-13	Surgery	0
KP0099	P0092	Abscess	2013-08-14	Surgery	1
KP0100	P0093	Blood	2013-08-19	Outpatient	1
KP0101	P0094	Blood	2013-08-20	ICU	0
KP0102	P0095	Blood	2013-08-20	Medicine	0
KP0103	P0096	Drainage & Puncture fluid	2013-08-26	Surgery	1
KP0104	P0097	Drainage & Puncture fluid	2013-09-01	Surgery	1
KP0105	P0098	Blood	2013-09-08	ICU	1
KP0106	P0099	Blood	2013-09-08	Medicine	0
KP0109	P0100	Blood	2013-09-10	ICU	1
KP0110	P0101	Digestive system secretion	2013-09-13	Surgery	1
KP0111	P0102	Digestive system secretion	2013-09-13	Surgery	1
KP0112	P0103	Digestive system secretion	2013-09-13	Surgery	0
KP0113	P0104	Blood	2013-09-16	Pediatrics	1
KP0114	P0105	Blood	2013-09-19	Surgery	1
KP0115	P0106	Others	2013-09-20	Obstetrics & Gynecology	0
KP0116	P0107	CSF	2013-09-20	Surgery	1
KP0117	P0108	Respiratory secretion	2013-09-21	ICU	1
KP0118	P0109	Respiratory secretion	2013-09-22	Outpatient	0
KP0119	P0110	Respiratory secretion	2013-09-24	Surgery	0
KP0120	P0111	Respiratory secretion	2013-09-24	Medicine	1
KP0121	P0112	Others	2013-09-24	Surgery	0
KP0123	P0113	Blood	2013-09-24	Medicine	1
KP0124	P0114	Blood	2013-10-07	Pediatrics	1
KP0126	P0115	Respiratory secretion	2013-10-19	Rehabilitation	1
KP0127	P0116	Wound secretion	2013-10-20	Surgery	1
KP0128	P0117	Respiratory secretion	2013-10-20	ICU	0
KP0129	P0118	Respiratory secretion	2013-10-21	ICU	1
KP0130	P0119	Respiratory secretion	2013-10-21	ICU	0
KP0131	P0120	Blood	2013-10-23	Medicine	0
KP0132	P0121	Respiratory secretion	2013-10-24	Medicine	0
KP0133	P0122	Respiratory secretion	2013-10-25	Surgery	1
KP0134	P0123	Blood	2013-10-25	Surgery	1
KP0135	P0124	Blood	2013-10-27	Infectious diseases	1
KP0136	P0125	Respiratory secretion	2013-10-27	Medicine	0
KP0137	P0126	Respiratory secretion	2013-10-27	Medicine	1
KP0138	P0127	Respiratory secretion	2013-10-28	Medicine	1
KP0139	P0128	Digestive system secretion	2013-10-29	Medicine	1
KP0140	P0129	Drainage & Puncture fluid	2013-10-30	Infectious diseases	0
KP0141	P0130	Drainage & Puncture fluid	2013-11-01	Medicine	0
KP0142	P0131	Respiratory secretion	2013-11-25	Neonatal Ward	1
KP0143	P0132	Blood	2013-12-08	ICU	0
KP0144	P0133	Respiratory secretion	2013-12-12	Surgery	0
KP0145	P0134	Respiratory secretion	2013-12-12	Integrated traditional Chinese & Western Medicine	1
KP0146	P0135	Respiratory secretion	2013-12-13	Medicine	0
KP0147	P0136	Respiratory secretion	2013-12-13	ICU	0
KP0148	P0137	Respiratory secretion	2013-12-14	ICU	1
KP0150	P0138	Respiratory secretion	2013-12-16	ICU	0
KP0151	P0139	Blood	2013-12-16	Integrated traditional Chinese & Western Medicine	1
KP0152	P0140	Respiratory secretion	2013-12-17	Surgery	1
KP0153	P0141	Urine	2013-12-21	Infectious diseases	1
KP0154	P0142	Blood	2014-01-01	ICU	1
KP0155	P0143	Blood	2014-01-02	Medicine	0
KP0156	P0144	Respiratory secretion	2014-01-24	Oncology	0
KP0157	P0145	Respiratory secretion	2014-01-26	ICU	0
KP0158	P0146	Respiratory secretion	2014-01-27	Surgery	1
KP0159	P0147	Respiratory secretion	2014-01-28	ICU	1
KP0160	P0148	Respiratory secretion	2014-01-28	Outpatient	1
KP0161	P0149	Respiratory secretion	2014-01-31	ICU	1
KP0162	P0150	Urine	2014-02-07	Medicine	0
KP0163	P0151	Digestive system secretion	2014-02-09	Medicine	1
KP0164	P0152	Drainage & Puncture fluid	2014-02-09	ICU	1
KP0165	P0153	Drainage & Puncture fluid	2014-02-11	Infectious diseases	0
KP0166	P0154	Urine	2014-02-12	Outpatient	1
KP0167	P0155	Wound secretion	2014-02-14	Surgery	1
KP0168	P0156	Drainage & Puncture fluid	2014-02-15	ICU	0
KP0169	P0157	Respiratory secretion	2014-02-17	Surgery	1
KP0170	P0158	Respiratory secretion	2014-02-17	Surgery	0
KP0171	P0159	Respiratory secretion	2014-02-17	Medicine	1
KP0172	P0160	Respiratory secretion	2014-02-17	Pediatrics	1
KP0173	P0161	Respiratory secretion	2014-02-17	ICU	1
KP0174	P0162	Respiratory secretion	2014-02-17	Outpatient	0
KP0175	P0163	Respiratory secretion	2014-02-18	ICU	1
KP0177	P0164	Respiratory secretion	2014-02-19	ICU	1
KP0178	P0165	Respiratory secretion	2014-02-20	ICU	0
KP0179	P0166	Respiratory secretion	2014-02-20	ICU	1
KP0180	P0167	Respiratory secretion	2014-02-20	Pediatrics	1
KP0181	P0168	Respiratory secretion	2014-02-21	Medicine	0
KP0182	P0169	Respiratory secretion	2014-02-21	Surgery	1
KP0183	P0170	Respiratory secretion	2014-02-21	ICU	1
KP0184	P0171	Blood	2014-02-21	Pediatrics	1
KP0185	P0172	Urine	2014-03-03	Outpatient	1
KP0186	P0173	Urine	2014-03-08	Rehabilitation	1
KP0188	P0174	Respiratory secretion	2014-03-10	ICU	1
KP0189	P0175	Respiratory secretion	2014-03-12	Surgery	0
KP0190	P0176	Blood	2014-03-13	Outpatient	0
KP0193	P0177	Blood	2014-03-14	Outpatient	0
KP0194	P0178	Blood	2014-03-15	Medicine	0
KP0196	P0179	Blood	2014-03-17	Outpatient	0
KP0197	P0180	Drainage & Puncture fluid	2014-03-18	Infectious diseases	0
KP0198	P0181	Blood	2014-03-19	Infectious diseases	0
KP0199	P0182	Drainage & Puncture fluid	2014-03-25	Surgery	0
KP0201	P0183	Drainage & Puncture fluid	2014-03-28	ICU	1
KP0202	P0184	Digestive system secretion	2014-03-29	Surgery	1
KP0203	P0185	Urine	2014-04-01	Medicine	0
KP0204	P0186	Urine	2014-04-20	Surgery	0
KP0205	P0187	Respiratory secretion	2014-04-20	Surgery	0
KP0206	P0188	Respiratory secretion	2014-04-21	Outpatient	1
KP0207	P0189	Respiratory secretion	2014-04-21	Medicine	1
KP0208	P0190	Respiratory secretion	2014-04-21	ICU	1
KP0209	P0191	Respiratory secretion	2014-04-22	ICU	0
KP0210	P0192	Respiratory secretion	2014-04-22	Pediatrics	0
KP0212	P0193	Respiratory secretion	2014-04-23	Integrated traditional Chinese & Western Medicine	0
KP0213	P0194	Respiratory secretion	2014-04-23	Medicine	0
KP0214	P0195	Respiratory secretion	2014-04-23	Surgery	0
KP0215	P0196	Respiratory secretion	2014-04-24	ICU	0
KP0216	P0197	Blood	2014-04-24	Surgery	1
KP0217	P0198	Respiratory secretion	2014-04-24	ICU	1
KP0218	P0199	Respiratory secretion	2014-04-25	ICU	0
KP0219	P0200	Respiratory secretion	2014-04-25	Medicine	1
KP0220	P0201	Respiratory secretion	2014-04-25	Medicine	0
KP0221	P0202	Respiratory secretion	2014-04-25	Integrated traditional Chinese & Western Medicine	1
KP0222	P0203	Respiratory secretion	2014-04-26	ICU	1
KP0223	P0204	Respiratory secretion	2014-04-26	Pediatrics	1
KP0224	P0205	Blood	2014-04-28	Medicine	1
KP0225	P0206	Drainage & Puncture fluid	2014-04-30	Neonatal Ward	1
KP0226	P0207	Blood	2014-05-01	Surgery	0
KP0227	P0208	Blood	2014-05-03	Medicine	0
KP0228	P0209	Drainage & Puncture fluid	2014-05-06	ICU	0
KP0229	P0210	Drainage & Puncture fluid	2014-05-14	Outpatient	0
KP0230	P0211	Drainage & Puncture fluid	2014-05-23	Surgery	1
KP0231	P0212	CSF	2014-05-25	Surgery	1
KP0234	P0213	Respiratory secretion	2014-05-29	Outpatient	0
KP0235	P0214	Respiratory secretion	2014-05-29	Medicine	1
KP0237	P0215	Respiratory secretion	2014-05-30	Surgery	0
KP0238	P0216	Others	2014-05-31	ICU	0
KP0239	P0217	Drainage & Puncture fluid	2014-06-03	Outpatient	1
KP0240	P0218	Respiratory secretion	2014-06-04	Medicine	1
KP0242	P0219	Blood	2014-06-09	Medicine	0
KP0243	P0220	Drainage & Puncture fluid	2014-06-11	Surgery	1
KP0244	P0221	Digestive system secretion	2014-06-27	Surgery	1
KP0245	P0222	Drainage & Puncture fluid	2014-06-30	Surgery	0
KP0246	P0223	Drainage & Puncture fluid	2014-06-30	Surgery	1
KP0247	P0224	Drainage & Puncture fluid	2014-07-01	Surgery	1
KP0248	P0225	CSF	2014-07-08	Surgery	0
KP0249	P0226	Blood	2014-07-18	Outpatient	1
KP0250	P0227	Drainage & Puncture fluid	2014-07-18	Outpatient	1
KP0251	P0228	Blood	2014-07-19	Surgery	1
KP0252	P0229	Blood	2014-07-20	Surgery	0
KP0253	P0230	Digestive system secretion	2014-07-22	Surgery	1
KP0254	P0231	Respiratory secretion	2014-07-23	Oncology	0
KP0255	P0232	Respiratory secretion	2014-07-23	Surgery	1
KP0256	P0233	Respiratory secretion	2014-07-23	Medicine	0
KP0257	P0234	Respiratory secretion	2014-07-23	ICU	1
KP0258	P0235	Blood	2014-07-23	Surgery	1
KP0259	P0236	Respiratory secretion	2014-07-24	ICU	1
KP0260	P0237	Wound secretion	2014-07-24	ICU	1
KP0261	P0238	Respiratory secretion	2014-07-24	Pediatrics	1
KP0262	P0239	Urine	2014-07-24	Surgery	0
KP0263	P0240	Drainage & Puncture fluid	2014-07-24	ICU	1
KP0264	P0241	Wound secretion	2014-07-24	Medicine	0
KP0265	P0242	Respiratory secretion	2014-07-24	Surgery	1
KP0266	P0243	Blood	2014-07-24	ICU	1
KP0267	P0244	Respiratory secretion	2014-07-25	Outpatient	1
KP0268	P0245	Respiratory secretion	2014-07-25	ICU	1
KP0269	P0246	Blood	2014-07-25	Medicine	1
KP0270	P0247	Respiratory secretion	2014-07-25	ICU	1
KP0271	P0248	Others	2014-07-26	Outpatient	1
KP0272	P0249	Respiratory secretion	2014-07-28	Pediatrics	0
KP0273	P0250	Urine	2014-07-28	Surgery	1
KP0274	P0251	Respiratory secretion	2014-07-28	ICU	1
KP0275	P0252	Respiratory secretion	2014-07-29	Surgery	0
KP0276	P0253	Respiratory secretion	2014-07-29	ICU	0
KP0277	P0254	Blood	2014-08-08	Surgery	1
KP0278	P0255	Blood	2014-08-10	Medicine	0
KP0279	P0256	Abscess	2014-08-11	Surgery	0
KP0280	P0257	Blood	2014-08-13	Medicine	0
KP0283	P0258	Respiratory secretion	2014-08-22	ICU	0
KP0284	P0259	Urine	2014-08-23	Rehabilitation	1
KP0285	P0260	Drainage & Puncture fluid	2014-08-24	ICU	1
KP0286	P0261	Urine	2014-08-27	Surgery	1
KP0287	P0262	Blood	2014-08-29	Infectious diseases	0
KP0288	P0263	Blood	2014-08-31	Infectious diseases	0
KP0289	P0264	Tractus genitalis secretion	2014-09-01	Outpatient	1
KP0290	P0265	Blood	2014-09-01	Medicine	1
KP0291	P0266	Blood	2014-09-09	Outpatient	0
KP0292	P0267	Blood	2014-09-14	Oncology	0
KP0293	P0268	Blood	2014-09-16	ICU	1
KP0294	P0269	Blood	2014-09-19	Integrated traditional Chinese & Western Medicine	1
KP0295	P0270	Blood	2014-09-23	Pediatrics	1
KP0296	P0271	Respiratory secretion	2014-09-25	Surgery	1
KP0297	P0272	Drainage & Puncture fluid	2014-09-25	Surgery	0
KP0298	P0273	Respiratory secretion	2014-09-26	Surgery	0
KP0299	P0274	Urine	2014-09-30	Rehabilitation	1
KP0300	P0275	Digestive system secretion	2014-10-10	Rehabilitation	0
KP0301	P0276	Blood	2014-10-11	Rehabilitation	0
KP0302	P0277	Others	2014-10-13	Obstetrics & Gynecology	1
KP0303	P0278	Blood	2014-10-13	Surgery	1
KP0304	P0279	Blood	2014-10-15	Surgery	0
KP0305	P0280	Blood	2014-10-18	Medicine	0
KP0306	P0281	Blood	2014-10-19	Pediatrics	1
KP0307	P0282	Blood	2014-10-20	Neonatal Ward	0
KP0308	P0283	Blood	2014-10-20	Neonatal Ward	0
KP0309	P0284	Blood	2014-10-20	Neonatal Ward	0
KP0310	P0285	Drainage & Puncture fluid	2014-10-21	ICU	0
KP0311	P0286	Blood	2014-10-25	Outpatient	0
KP0312	P0287	Blood	2014-10-25	Neonatal Ward	0
KP0313	P0288	Others	2014-11-08	Medicine	1
KP0314	P0289	Respiratory secretion	2014-11-10	Surgery	0
KP0315	P0290	Drainage & Puncture fluid	2014-11-13	ICU	0
KP0316	P0291	Respiratory secretion	2014-11-13	ICU	0
KP0317	P0292	Blood	2014-11-13	Oncology	0
KP0318	P0293	Respiratory secretion	2014-11-14	Pediatrics	1
KP0319	P0294	Respiratory secretion	2014-11-14	ICU	0
KP0320	P0295	Respiratory secretion	2014-11-14	ICU	0
KP0321	P0296	Respiratory secretion	2014-11-15	ICU	0
KP0322	P0297	Wound secretion	2014-11-17	Surgery	1
KP0323	P0298	Respiratory secretion	2014-11-17	Outpatient	0
KP0324	P0299	Tractus genitalis secretion	2014-11-17	Outpatient	1
KP0325	P0300	CSF	2014-11-18	Surgery	0
KP0326	P0301	Respiratory secretion	2014-11-18	Surgery	0
KP0327	P0302	Urine	2014-11-18	Rehabilitation	0
KP0328	P0303	Wound secretion	2014-11-19	Medicine	1
KP0329	P0304	Respiratory secretion	2014-11-19	Medicine	1
KP0330	P0305	Drainage & Puncture fluid	2014-11-19	Surgery	0
KP0331	P0306	Respiratory secretion	2014-11-20	Medicine	0
KP0332	P0307	Drainage & Puncture fluid	2014-11-20	ICU	1
KP0333	P0308	Respiratory secretion	2014-11-20	Surgery	1
KP0334	P0309	Tractus genitalis secretion	2014-11-21	Obstetrics & Gynecology	1
KP0335	P0310	Respiratory secretion	2014-11-22	Surgery	0
KP0336	P0311	Respiratory secretion	2014-11-25	ICU	1
KP0338	P0312	Respiratory secretion	2014-11-27	Infectious diseases	1
KP0339	P0313	Drainage & Puncture fluid	2014-11-28	Surgery	0
KP0340	P0314	Respiratory secretion	2014-11-28	ICU	0
KP0341	P0315	Respiratory secretion	2014-11-29	Surgery	0
KP0342	P0316	Respiratory secretion	2014-11-30	Medicine	0
KP0343	P0317	Respiratory secretion	2014-12-01	Medicine	0
KP0344	P0318	Others	2014-12-01	Surgery	1
KP0346	P0319	Respiratory secretion	2014-12-05	ICU	1
KP0347	P0320	Urine	2014-12-06	Medicine	1
KP0348	P0321	Respiratory secretion	2014-12-08	ICU	0
KP0349	P0322	Respiratory secretion	2014-12-10	Surgery	0
KP0350	P0323	Blood	2014-12-10	Medicine	1
KP0351	P0324	Respiratory secretion	2014-12-11	Medicine	0
KP0352	P0325	Urine	2014-12-12	Rehabilitation	0
KP0353	P0326	Respiratory secretion	2014-12-14	Surgery	0
KP0354	P0327	Respiratory secretion	2014-12-14	Surgery	1
KP0355	P0328	Respiratory secretion	2014-12-15	ICU	1
KP0356	P0329	Wound secretion	2014-12-15	Medicine	0
KP0357	P0330	Respiratory secretion	2014-12-16	Integrated traditional Chinese & Western Medicine	1
KP0358	P0331	Drainage & Puncture fluid	2014-12-16	Surgery	1
KP0359	P0332	Respiratory secretion	2014-12-18	Medicine	1
KP0360	P0333	Respiratory secretion	2014-12-19	Surgery	0
KP0361	P0334	Respiratory secretion	2014-12-19	Medicine	1
KP0362	P0335	Blood	2014-12-20	Medicine	0
KP0363	P0336	Respiratory secretion	2014-12-20	Rehabilitation	1
KP0364	P0337	Respiratory secretion	2014-12-20	Integrated traditional Chinese & Western Medicine	1
KP0365	P0338	Respiratory secretion	2014-12-21	Medicine	0
KP0366	P0339	Blood	2014-12-21	Neonatal Ward	1
KP0367	P0340	Blood	2014-12-21	Pediatrics	1
KP0368	P0341	Blood	2014-12-22	Neonatal Ward	1
KP0369	P0342	Wound secretion	2014-12-22	Medicine	1
KP0370	P0343	Blood	2014-12-23	Neonatal Ward	1
KP0371	P0344	Respiratory secretion	2014-12-23	Medicine	0
KP0372	P0345	Respiratory secretion	2014-12-23	Medicine	0
KP0374	P0346	Wound secretion	2014-12-23	Surgery	0
KP0375	P0347	Wound secretion	2014-12-23	Medicine	0
KP0376	P0348	Respiratory secretion	2014-12-24	Medicine	0
KP0377	P0349	Respiratory secretion	2014-12-26	Medicine	0
KP0379	P0350	Respiratory secretion	2014-12-26	Integrated traditional Chinese & Western Medicine	1
KP0380	P0351	Respiratory secretion	2014-12-26	Medicine	0
KP0381	P0352	Respiratory secretion	2014-12-27	Integrated traditional Chinese & Western Medicine	1
KP0382	P0353	Respiratory secretion	2014-12-29	ICU	0
KP0383	P0354	Respiratory secretion	2014-12-30	Surgery	1
KP0386	P0355	Respiratory secretion	2014-12-31	ICU	1
KP0387	P0356	Respiratory secretion	2015-01-01	ICU	0
KP0388	P0357	Respiratory secretion	2015-01-01	Surgery	1
KP0389	P0358	Respiratory secretion	2015-01-02	Surgery	1
KP0391	P0359	Respiratory secretion	2015-01-04	Medicine	1
KP0392	P0360	Urine	2015-01-05	Oncology	1
KP0393	P0361	Drainage & Puncture fluid	2015-01-06	Oncology	0
KP0394	P0362	Abscess	2015-01-07	Infectious diseases	0
KP0395	P0363	Respiratory secretion	2015-01-07	ICU	0
KP0396	P0364	Respiratory secretion	2015-01-07	ICU	0
KP0397	P0365	Respiratory secretion	2015-01-08	Outpatient	1
KP0398	P0366	Urine	2015-01-08	Rehabilitation	1
KP0399	P0367	Drainage & Puncture fluid	2015-01-09	Surgery	1
KP0400	P0368	Drainage & Puncture fluid	2015-01-09	Surgery	0
KP0401	P0369	Respiratory secretion	2015-01-10	Medicine	0
KP0403	P0370	Respiratory secretion	2015-01-10	ICU	1
KP0404	P0371	Respiratory secretion	2015-01-10	Surgery	1
KP0406	P0372	Respiratory secretion	2015-01-10	Rehabilitation	1
KP0407	P0373	Blood	2015-01-11	Surgery	0
KP0408	P0374	Respiratory secretion	2015-01-11	Medicine	1
KP0409	P0375	Wound secretion	2015-01-11	Surgery	1
KP0411	P0376	Respiratory secretion	2015-01-13	Pediatrics	0
KP0412	P0377	Respiratory secretion	2015-01-13	Medicine	1
KP0413	P0378	Respiratory secretion	2015-01-14	Medicine	1
KP0415	P0379	Drainage & Puncture fluid	2015-01-14	Surgery	1
KP0416	P0380	Wound secretion	2015-01-14	Medicine	1
KP0417	P0381	Respiratory secretion	2015-01-15	Integrated traditional Chinese & Western Medicine	0
KP0418	P0382	Respiratory secretion	2015-01-15	ICU	1
KP0419	P0383	Drainage & Puncture fluid	2015-01-15	Surgery	1
KP0420	P0384	Respiratory secretion	2015-01-16	Surgery	0
KP0422	P0385	Drainage & Puncture fluid	2015-01-16	ICU	1
KP0423	P0386	Respiratory secretion	2015-01-16	ICU	1
KP0425	P0387	Respiratory secretion	2015-01-18	ICU	1
KP0426	P0388	Respiratory secretion	2015-01-19	Medicine	1
KP0430	P0389	Respiratory secretion	2015-01-21	Surgery	0
KP0431	P0390	Respiratory secretion	2015-01-22	Medicine	0
KP0432	P0391	Respiratory secretion	2015-01-22	Surgery	1
KP0433	P0392	Respiratory secretion	2015-01-22	Infectious diseases	1
KP0434	P0393	Urine	2015-01-22	Surgery	1
KP0435	P0394	Drainage & Puncture fluid	2015-01-23	Surgery	1
KP0436	P0395	Drainage & Puncture fluid	2015-01-23	Surgery	0
KP0438	P0396	Respiratory secretion	2015-01-23	ICU	1
KP0439	P0397	Respiratory secretion	2015-01-24	Surgery	1
KP0440	P0398	Respiratory secretion	2015-01-24	Integrated traditional Chinese & Western Medicine	0
KP0442	P0399	Respiratory secretion	2015-01-25	Surgery	1
KP0443	P0400	Respiratory secretion	2015-01-25	Medicine	1
KP0444	P0401	Respiratory secretion	2015-01-26	Medicine	0
KP0445	P0402	Respiratory secretion	2015-01-27	ICU	0
KP0446	P0403	Respiratory secretion	2015-01-27	ICU	1
KP0447	P0404	Drainage & Puncture fluid	2015-01-28	Medicine	1
KP0448	P0405	Respiratory secretion	2015-01-28	Surgery	1
KP0449	P0406	Wound secretion	2015-01-28	Surgery	1
KP0453	P0407	Respiratory secretion	2015-01-30	ICU	1
KP0454	P0408	Respiratory secretion	2015-01-30	Medicine	0
KP0455	P0409	Respiratory secretion	2015-01-30	Medicine	1
KP0456	P0410	Respiratory secretion	2015-01-31	ICU	0
KP0457	P0411	Respiratory secretion	2015-02-01	ICU	1
KP0458	P0412	Respiratory secretion	2015-02-01	Medicine	0
KP0459	P0413	Blood	2015-02-01	Outpatient	0
KP0460	P0414	Respiratory secretion	2015-02-02	Surgery	1
KP0461	P0415	Digestive system secretion	2015-02-02	Surgery	1
KP0462	P0416	Respiratory secretion	2015-02-03	Surgery	1
KP0464	P0417	Respiratory secretion	2015-02-03	ICU	1
KP0466	P0418	Blood	2015-02-04	ICU	0
KP0467	P0419	Drainage & Puncture fluid	2015-02-04	ICU	1
KP0470	P0420	Respiratory secretion	2015-02-04	Surgery	1
KP0473	P0421	Respiratory secretion	2015-02-04	Surgery	1
KP0474	P0422	Others	2015-02-05	Surgery	1
KP0475	P0423	Others	2015-02-05	Surgery	1
KP0476	P0424	Urine	2015-02-05	Rehabilitation	1
KP0477	P0425	Tractus genitalis secretion	2015-02-06	Surgery	0
KP0480	P0426	Respiratory secretion	2015-02-07	Medicine	0
KP0481	P0427	Blood	2015-02-07	Oncology	0
KP0482	P0428	Respiratory secretion	2015-02-07	Pediatrics	1
KP0483	P0429	Blood	2015-02-08	Surgery	1
KP0485	P0430	Blood	2015-02-08	Surgery	1
KP0486	P0431	Wound secretion	2015-02-09	Surgery	0
KP0487	P0432	Respiratory secretion	2015-02-09	Outpatient	1
KP0490	P0433	Respiratory secretion	2015-02-10	Surgery	0
KP0491	P0434	Respiratory secretion	2015-02-10	ICU	1
KP0492	P0435	Respiratory secretion	2015-02-10	Pediatrics	1
KP0493	P0436	Respiratory secretion	2015-02-11	ICU	1
KP0494	P0437	Drainage & Puncture fluid	2015-02-11	Surgery	0
KP0495	P0438	Respiratory secretion	2015-02-12	Pediatrics	1
KP0496	P0439	Respiratory secretion	2015-02-12	ICU	0
KP0497	P0440	Drainage & Puncture fluid	2015-02-13	Surgery	0
KP0498	P0441	Respiratory secretion	2015-02-14	Medicine	0
KP0499	P0442	Respiratory secretion	2015-02-14	ICU	0
KP0500	P0443	Blood	2015-02-15	Outpatient	1
KP0501	P0444	Respiratory secretion	2015-02-19	Medicine	1
KP0502	P0445	Blood	2015-02-21	Obstetrics & Gynecology	0
KP0503	P0446	Respiratory secretion	2015-02-24	Pediatrics	1
KP0505	P0447	Respiratory secretion	2015-02-26	ICU	1
KP0506	P0448	Respiratory secretion	2015-02-26	ICU	1
KP0507	P0449	Respiratory secretion	2015-02-27	ICU	1
KP0508	P0450	Drainage & Puncture fluid	2015-02-27	ICU	1
KP0509	P0451	Respiratory secretion	2015-03-01	Medicine	1
KP0510	P0452	Urine	2015-03-02	Integrated traditional Chinese & Western Medicine	1
KP0511	P0453	Respiratory secretion	2015-03-02	ICU	1
KP0512	P0454	Urine	2015-03-03	Medicine	0
KP0513	P0455	Respiratory secretion	2015-03-03	Medicine	1
KP0515	P0456	Respiratory secretion	2015-03-05	ICU	0
KP0516	P0457	Wound secretion	2015-03-05	Medicine	0
KP0517	P0458	Respiratory secretion	2015-03-05	Medicine	0
KP0518	P0459	Respiratory secretion	2015-03-05	Surgery	1
KP0519	P0460	Respiratory secretion	2015-03-06	Surgery	0
KP0521	P0461	Drainage & Puncture fluid	2015-03-07	Surgery	0
KP0522	P0462	Respiratory secretion	2015-03-07	Medicine	0
KP0525	P0463	Respiratory secretion	2015-03-10	Integrated traditional Chinese & Western Medicine	1
KP0526	P0464	Urine	2015-03-10	Rehabilitation	1
KP0529	P0465	Respiratory secretion	2015-03-12	Integrated traditional Chinese & Western Medicine	1
KP0530	P0466	Respiratory secretion	2015-03-12	Rehabilitation	1
KP0531	P0467	Wound secretion	2015-03-13	Surgery	1
KP0532	P0468	Respiratory secretion	2015-03-13	ICU	1
KP0533	P0469	Respiratory secretion	2015-03-15	ICU	1
KP0534	P0470	Respiratory secretion	2015-03-16	ICU	0
KP0535	P0471	Respiratory secretion	2015-03-16	Pediatrics	0
KP0536	P0472	Blood	2015-03-16	Medicine	0
KP0537	P0473	Respiratory secretion	2015-03-16	ICU	0
KP0538	P0474	Respiratory secretion	2015-03-17	ICU	1
KP0539	P0475	Drainage & Puncture fluid	2015-03-17	Surgery	1
KP0540	P0476	Respiratory secretion	2015-03-17	Surgery	0
KP0541	P0477	Respiratory secretion	2015-03-17	ICU	0
KP0542	P0478	Respiratory secretion	2015-03-18	Surgery	1
KP0543	P0479	Respiratory secretion	2015-03-18	Medicine	0
KP0545	P0480	Drainage & Puncture fluid	2015-03-20	Surgery	0
KP0546	P0481	Blood	2015-03-24	Surgery	0
KP0547	P0482	Respiratory secretion	2015-03-25	Outpatient	0
KP0548	P0483	Urine	2015-03-26	Rehabilitation	1
KP0549	P0484	Respiratory secretion	2015-03-26	ICU	1
KP0551	P0485	Blood	2015-03-26	Outpatient	0
KP0552	P0486	Digestive system secretion	2015-03-27	Surgery	1
KP0553	P0487	Respiratory secretion	2015-03-28	Rehabilitation	0
KP0554	P0488	Respiratory secretion	2015-03-28	Medicine	1
KP0555	P0489	Respiratory secretion	2015-03-29	ICU	0
KP0556	P0490	Drainage & Puncture fluid	2015-03-31	ICU	1
KP0558	P0491	Respiratory secretion	2015-03-31	ICU	1
KP0560	P0492	Urine	2015-04-01	ICU	1
KP0562	P0493	Digestive system secretion	2015-04-01	ICU	1
KP0563	P0494	Wound secretion	2015-04-01	Surgery	0
KP0565	P0495	Blood	2015-04-02	ICU	1
KP0567	P0496	Respiratory secretion	2015-04-05	Rehabilitation	1
KP0568	P0497	Blood	2015-04-05	Medicine	0
KP0569	P0498	Blood	2015-04-05	ICU	0
KP0570	P0499	Respiratory secretion	2015-04-06	ICU	1
KP0571	P0500	Respiratory secretion	2015-04-07	Surgery	1
KP0572	P0501	Respiratory secretion	2015-04-07	ICU	1
KP0573	P0502	Respiratory secretion	2015-04-07	Surgery	1
KP0574	P0503	Respiratory secretion	2015-04-07	ICU	1
KP0575	P0504	Drainage & Puncture fluid	2015-04-07	Surgery	0
KP0576	P0505	Urine	2015-04-08	Medicine	0
KP0577	P0506	Respiratory secretion	2015-04-08	ICU	1
KP0578	P0507	Blood	2015-04-08	Surgery	1
KP0579	P0508	Respiratory secretion	2015-04-09	ICU	0
KP0580	P0509	Respiratory secretion	2015-04-09	Outpatient	1
KP0581	P0510	Respiratory secretion	2015-04-10	Pediatrics	0
KP0584	P0511	Respiratory secretion	2015-04-11	Rehabilitation	1
KP0586	P0512	Urine	2015-04-13	Surgery	1
KP0587	P0513	Drainage & Puncture fluid	2015-04-13	Surgery	1
KP0588	P0514	Wound secretion	2015-04-14	ICU	1
KP0589	P0515	Respiratory secretion	2015-04-14	Medicine	1
KP0590	P0516	Respiratory secretion	2015-04-14	Medicine	1
KP0591	P0517	Respiratory secretion	2015-04-15	Medicine	1
KP0592	P0518	Respiratory secretion	2015-04-16	ICU	1
KP0595	P0519	Drainage & Puncture fluid	2015-04-17	ICU	1
KP0597	P0520	Respiratory secretion	2015-04-20	ICU	0
KP0598	P0521	Drainage & Puncture fluid	2015-04-20	Surgery	1
KP0603	P0522	Respiratory secretion	2015-04-23	ICU	1
KP0604	P0523	Respiratory secretion	2015-04-24	Integrated traditional Chinese & Western Medicine	1
KP0605	P0524	Respiratory secretion	2015-04-24	Integrated traditional Chinese & Western Medicine	1
KP0606	P0525	CSF	2015-04-24	Rehabilitation	1
KP0609	P0526	Respiratory secretion	2015-04-25	Pediatrics	1
KP0610	P0527	Respiratory secretion	2015-04-27	Outpatient	1
KP0611	P0528	Respiratory secretion	2015-04-27	ICU	0
KP0612	P0529	Respiratory secretion	2015-04-28	Integrated traditional Chinese & Western Medicine	1
KP0613	P0530	Respiratory secretion	2015-04-29	Medicine	1
KP0615	P0531	Respiratory secretion	2015-04-29	Outpatient	0
KP0616	P0532	Wound secretion	2015-04-29	Medicine	0
KP0617	P0533	Wound secretion	2015-04-29	Medicine	1
KP0620	P0534	Respiratory secretion	2015-04-30	ICU	1
KP0621	P0535	Respiratory secretion	2015-04-30	Surgery	1
KP0624	P0536	Respiratory secretion	2015-05-01	Pediatrics	0
KP0625	P0537	Respiratory secretion	2015-05-01	Medicine	0
KP0626	P0538	Respiratory secretion	2015-05-01	ICU	0
KP0627	P0539	Respiratory secretion	2015-05-03	ICU	1
KP0628	P0540	Respiratory secretion	2015-05-03	Surgery	0
KP0629	P0541	Respiratory secretion	2015-05-04	ICU	0
KP0630	P0542	Respiratory secretion	2015-05-05	ICU	0
KP0631	P0543	Respiratory secretion	2015-05-05	Outpatient	1
KP0632	P0544	Drainage & Puncture fluid	2015-05-05	Medicine	1
KP0633	P0545	Drainage & Puncture fluid	2015-05-05	Integrated traditional Chinese & Western Medicine	1
KP0634	P0546	Respiratory secretion	2015-05-05	ICU	1
KP0635	P0547	Respiratory secretion	2015-05-05	Outpatient	1
KP0636	P0548	Drainage & Puncture fluid	2015-05-06	ICU	0
KP0637	P0549	Others	2015-05-06	Medicine	1
KP0638	P0550	Urine	2015-05-06	Rehabilitation	1
KP0639	P0551	Respiratory secretion	2015-05-06	ICU	1
KP0641	P0552	Wound secretion	2015-05-07	ICU	1
KP0643	P0553	Respiratory secretion	2015-05-07	Outpatient	0
KP0644	P0554	Respiratory secretion	2015-05-08	Outpatient	0
KP0646	P0555	Respiratory secretion	2015-05-09	Medicine	0
KP0647	P0556	Drainage & Puncture fluid	2015-05-10	ICU	1
KP0648	P0557	Respiratory secretion	2015-05-11	Outpatient	0
KP0650	P0558	Others	2015-05-11	Surgery	0
KP0652	P0559	Respiratory secretion	2015-05-12	ICU	1
KP0653	P0560	Drainage & Puncture fluid	2015-05-13	ICU	0
KP0654	P0561	Respiratory secretion	2015-05-13	Medicine	1
KP0657	P0562	Respiratory secretion	2015-05-13	Medicine	1
KP0658	P0563	Respiratory secretion	2015-05-13	Surgery	1
KP0659	P0564	Respiratory secretion	2015-05-14	ICU	1
KP0660	P0565	Respiratory secretion	2015-05-14	ICU	0
KP0661	P0566	Drainage & Puncture fluid	2015-05-14	ICU	0
KP0666	P0567	Urine	2015-05-15	Integrated traditional Chinese & Western Medicine	0
KP0667	P0568	Respiratory secretion	2015-05-16	ICU	0
KP0668	P0569	Respiratory secretion	2015-05-16	Pediatrics	0
KP0671	P0570	Blood	2015-05-18	ICU	0
KP0672	P0571	Abscess	2015-05-19	Surgery	0
KP0673	P0572	Urine	2015-05-19	Rehabilitation	1
KP0674	P0573	Wound secretion	2015-05-19	Surgery	1
KP0675	P0574	Respiratory secretion	2015-05-20	ICU	1
KP0676	P0575	Respiratory secretion	2015-05-21	Rehabilitation	1
KP0677	P0576	Digestive system secretion	2015-05-21	Surgery	1
KP0678	P0577	Respiratory secretion	2015-05-22	Medicine	0
KP0679	P0578	Urine	2015-05-22	Integrated traditional Chinese & Western Medicine	1
KP0680	P0579	Wound secretion	2015-05-22	Surgery	1
KP0681	P0580	Drainage & Puncture fluid	2015-05-22	Surgery	1
KP0682	P0581	Blood	2015-05-23	Infectious diseases	0
KP0683	P0582	Respiratory secretion	2015-05-24	Integrated traditional Chinese & Western Medicine	1
KP0684	P0583	Respiratory secretion	2015-05-24	Integrated traditional Chinese & Western Medicine	1
KP0685	P0584	Blood	2015-05-24	Neonatal Ward	1
KP0686	P0585	Respiratory secretion	2015-05-24	Outpatient	0
KP0688	P0586	Blood	2015-05-25	ICU	1
KP0689	P0587	Tractus genitalis secretion	2015-05-25	Surgery	0
KP0690	P0588	Respiratory secretion	2015-05-26	ICU	1
KP0691	P0589	Respiratory secretion	2015-05-26	Pediatrics	1
KP0692	P0590	Urine	2015-05-27	Surgery	1
KP0694	P0591	Respiratory secretion	2015-05-28	Medicine	0
KP0695	P0592	Respiratory secretion	2015-05-28	Surgery	1
KP0696	P0593	Wound secretion	2015-06-05	ICU	1
KP0697	P0594	Respiratory secretion	2015-06-08	Integrated traditional Chinese & Western Medicine	1
KP0698	P0595	Blood	2015-06-17	Oncology	0
KP0699	P0596	Others	2015-06-26	Surgery	1
KP0700	P0597	Drainage & Puncture fluid	2015-06-29	Medicine	0
KP0701	P0598	Respiratory secretion	2015-06-30	Medicine	1
KP0702	P0599	Urine	2015-07-09	Integrated traditional Chinese & Western Medicine	1
KP0703	P0600	Respiratory secretion	2015-07-10	Oncology	0
KP0704	P0601	Drainage & Puncture fluid	2015-07-10	Surgery	1
KP0705	P0602	Respiratory secretion	2015-07-15	Outpatient	0
KP0706	P0603	Blood	2015-07-16	Oncology	1
KP0707	P0604	Respiratory secretion	2015-07-18	Rehabilitation	1
KP0708	P0605	Respiratory secretion	2015-07-19	Outpatient	1
KP0709	P0606	Blood	2015-07-19	Pediatrics	1
KP0711	P0607	Blood	2015-07-20	Neonatal Ward	1
KP0712	P0608	Respiratory secretion	2015-07-20	Pediatrics	1
KP0714	P0609	Respiratory secretion	2015-07-23	Surgery	0
KP0715	P0610	Respiratory secretion	2015-07-23	Outpatient	0
KP0716	P0611	Respiratory secretion	2015-07-23	Neonatal Ward	1
KP0717	P0612	Blood	2015-07-23	ICU	0
KP0719	P0613	Drainage & Puncture fluid	2015-07-28	Surgery	0
KP0720	P0614	Respiratory secretion	2015-07-29	Pediatrics	1
KP0721	P0615	Respiratory secretion	2015-07-29	Medicine	1
KP0722	P0616	Drainage & Puncture fluid	2015-07-30	ICU	1
KP0723	P0617	Urine	2015-07-30	Surgery	0
KP0724	P0618	Blood	2015-07-30	ICU	1
KP0725	P0619	Respiratory secretion	2015-07-30	Infectious diseases	1
KP0727	P0620	Respiratory secretion	2015-07-30	Pediatrics	1
KP0728	P0621	Blood	2015-07-30	ICU	1
KP0729	P0622	Wound secretion	2015-07-31	Surgery	1
KP0730	P0623	Respiratory secretion	2015-07-31	Medicine	0
KP0731	P0624	Respiratory secretion	2015-07-31	Surgery	1
KP0732	P0625	Blood	2015-07-31	Outpatient	0
KP0733	P0626	Respiratory secretion	2015-08-01	Outpatient	1
KP0735	P0627	Respiratory secretion	2015-08-01	Medicine	1
KP0736	P0628	Wound secretion	2015-08-01	Medicine	1
KP0737	P0629	Respiratory secretion	2015-08-02	ICU	1
KP0738	P0630	Urine	2015-08-02	Surgery	1
KP0739	P0631	Respiratory secretion	2015-08-03	Oncology	0
KP0740	P0632	Drainage & Puncture fluid	2015-08-04	Surgery	1
KP0741	P0633	Respiratory secretion	2015-08-04	Outpatient	1
KP0743	P0634	Blood	2015-08-04	ICU	1
KP0744	P0635	Respiratory secretion	2015-08-05	Medicine	0
KP0745	P0636	Respiratory secretion	2015-08-05	ICU	1
KP0746	P0637	Respiratory secretion	2015-08-05	ICU	0
KP0747	P0638	Respiratory secretion	2015-08-05	ICU	0
KP0750	P0639	Respiratory secretion	2015-08-06	Integrated traditional Chinese & Western Medicine	1
KP0751	P0640	Respiratory secretion	2015-08-06	ICU	1
KP0752	P0641	Drainage & Puncture fluid	2015-08-15	Infectious diseases	1
KP0753	P0642	Respiratory secretion	2015-08-16	Pediatrics	1
KP0754	P0643	Respiratory secretion	2015-08-16	Pediatrics	1
KP0755	P0644	Respiratory secretion	2015-08-17	Neonatal Ward	1
KP0756	P0645	Tractus genitalis secretion	2015-08-17	Outpatient	0
KP0757	P0646	Blood	2015-08-18	ICU	1
KP0759	P0647	Wound secretion	2015-08-18	Medicine	1
KP0761	P0648	Wound secretion	2015-08-19	Medicine	1
KP0762	P0649	Respiratory secretion	2015-08-19	Medicine	1
KP0763	P0650	Respiratory secretion	2015-08-20	Medicine	0
KP0764	P0651	Respiratory secretion	2015-08-20	Medicine	1
KP0765	P0652	Blood	2015-08-20	Surgery	0
KP0766	P0653	Respiratory secretion	2015-08-20	Surgery	0
KP0767	P0654	Respiratory secretion	2015-08-20	ICU	0
KP0768	P0655	Blood	2015-08-21	ICU	0
KP0769	P0656	Respiratory secretion	2015-08-22	Surgery	0
KP0770	P0657	Respiratory secretion	2015-08-22	Medicine	0
KP0771	P0658	Respiratory secretion	2015-08-23	Pediatrics	1
KP0772	P0659	Respiratory secretion	2015-08-23	ICU	1
KP0773	P0660	Urine	2015-08-24	Pediatrics	0
KP0774	P0661	Respiratory secretion	2015-08-25	Outpatient	0
KP0775	P0662	Urine	2015-08-25	Medicine	0
KP0776	P0663	Blood	2015-08-26	Oncology	1
KP0777	P0664	Respiratory secretion	2015-08-26	Outpatient	1
KP0778	P0665	Blood	2015-08-26	Neonatal Ward	1
KP0779	P0666	Respiratory secretion	2015-08-26	Medicine	1
KP0781	P0667	Respiratory secretion	2015-08-27	Medicine	1
KP0782	P0668	Blood	2015-08-27	Medicine	0
KP0783	P0669	Drainage & Puncture fluid	2015-08-28	ICU	0
KP0784	P0670	Respiratory secretion	2015-08-28	Surgery	1
KP0785	P0671	Respiratory secretion	2015-08-28	ICU	1
KP0786	P0672	Respiratory secretion	2015-08-29	Surgery	1
KP0787	P0673	Respiratory secretion	2015-08-29	Pediatrics	1
KP0788	P0674	Respiratory secretion	2015-08-29	ICU	0
KP0789	P0675	Wound secretion	2015-08-29	Medicine	1
KP0790	P0676	Blood	2015-08-30	Medicine	0
KP0791	P0677	Respiratory secretion	2015-08-30	Outpatient	1
KP0792	P0678	Respiratory secretion	2015-08-31	Outpatient	0
KP0793	P0679	Respiratory secretion	2015-09-01	Rehabilitation	1
KP0794	P0680	Respiratory secretion	2015-09-01	Pediatrics	0
KP0795	P0681	Respiratory secretion	2015-09-01	ICU	1
KP0796	P0682	Urine	2015-09-02	Pediatrics	1
KP0797	P0683	Respiratory secretion	2015-09-03	Neonatal Ward	1
KP0798	P0684	Respiratory secretion	2015-09-03	ICU	1
KP0799	P0685	Respiratory secretion	2015-09-03	ICU	0
KP0800	P0686	Digestive system secretion	2015-09-03	Medicine	1
KP0801	P0687	Blood	2015-09-03	Surgery	0
KP0802	P0688	Respiratory secretion	2015-09-03	ICU	0
KP0803	P0689	Respiratory secretion	2015-09-03	Medicine	0
KP0804	P0690	Drainage & Puncture fluid	2015-09-03	Outpatient	0
KP0806	P0691	Drainage & Puncture fluid	2015-09-03	ICU	0
KP0807	P0692	Respiratory secretion	2015-09-05	Pediatrics	1
KP0810	P0693	Tractus genitalis secretion	2015-09-07	Outpatient	1
KP0813	P0694	Respiratory secretion	2015-09-08	Pediatrics	0
KP0814	P0695	Respiratory secretion	2015-09-09	Medicine	1
KP0815	P0696	Respiratory secretion	2015-09-09	Medicine	1
KP0817	P0697	Others	2015-09-09	ICU	1
KP0818	P0698	Respiratory secretion	2015-09-10	Surgery	1
KP0819	P0699	Respiratory secretion	2015-09-11	ICU	0
KP0820	P0700	Respiratory secretion	2015-09-11	Outpatient	0
KP0821	P0701	Respiratory secretion	2015-09-11	ICU	1
KP0823	P0702	Urine	2015-09-11	ICU	0
KP0824	P0703	Urine	2015-09-12	Surgery	1
KP0825	P0704	Respiratory secretion	2015-09-12	Surgery	1
KP0826	P0705	Respiratory secretion	2015-09-12	Medicine	1
KP0827	P0706	Urine	2015-09-14	Surgery	0
KP0828	P0707	Respiratory secretion	2015-09-14	Outpatient	1
KP0829	P0708	Respiratory secretion	2015-09-15	Surgery	1
KP0830	P0709	Digestive system secretion	2015-09-15	ICU	1
KP0831	P0710	Wound secretion	2015-09-16	Medicine	1
KP0832	P0711	Respiratory secretion	2015-09-16	Surgery	0
KP0833	P0712	Others	2015-09-16	Surgery	1
KP0834	P0713	Respiratory secretion	2015-09-16	Integrated traditional Chinese & Western Medicine	1
KP0835	P0714	Respiratory secretion	2015-09-16	Outpatient	0
KP0836	P0715	Respiratory secretion	2015-09-17	ICU	0
KP0837	P0716	Respiratory secretion	2015-09-17	ICU	1
KP0838	P0717	Urine	2015-09-19	Medicine	1
KP0839	P0718	Wound secretion	2015-09-19	Surgery	1
KP0840	P0719	Respiratory secretion	2015-09-19	ICU	1
KP0841	P0720	Respiratory secretion	2015-09-20	Medicine	0
KP0842	P0721	Respiratory secretion	2015-09-20	ICU	1
KP0843	P0722	Respiratory secretion	2015-09-21	Surgery	0
KP0844	P0723	Wound secretion	2015-09-21	Outpatient	1
KP0845	P0724	Tractus genitalis secretion	2015-09-22	Outpatient	1
KP0846	P0725	Blood	2015-09-23	Medicine	0
KP0847	P0726	Wound secretion	2015-09-23	Medicine	1
KP0848	P0727	Wound secretion	2015-09-23	Medicine	0
KP0849	P0728	Respiratory secretion	2015-09-23	Rehabilitation	1
KP0850	P0729	Respiratory secretion	2015-09-23	Medicine	1
KP0851	P0730	Respiratory secretion	2015-09-24	Pediatrics	1
KP0852	P0731	Respiratory secretion	2015-09-24	ICU	0
KP0853	P0732	Respiratory secretion	2015-09-24	Pediatrics	1
KP0854	P0733	Urine	2015-09-25	Rehabilitation	1
KP0855	P0734	Respiratory secretion	2015-09-25	Outpatient	1
KP0856	P0735	Respiratory secretion	2015-09-26	Outpatient	1
KP0857	P0736	Respiratory secretion	2015-09-27	Surgery	1
KP0858	P0737	Blood	2015-09-27	Medicine	1
KP0859	P0738	Respiratory secretion	2015-09-27	Outpatient	1
KP0860	P0739	Respiratory secretion	2015-09-27	ICU	1
KP0861	P0740	Respiratory secretion	2015-09-28	Oncology	1
KP0862	P0741	Digestive system secretion	2015-09-29	ICU	1
KP0863	P0742	Drainage & Puncture fluid	2015-09-30	Surgery	0
KP0864	P0743	Drainage & Puncture fluid	2015-09-30	Medicine	1
KP0865	P0744	Tractus genitalis secretion	2015-10-01	Obstetrics & Gynecology	0
KP0866	P0745	Respiratory secretion	2015-10-01	ICU	1
KP0870	P0746	Respiratory secretion	2015-10-03	ICU	0
KP0871	P0747	Wound secretion	2015-10-03	Medicine	0
KP0872	P0748	Blood	2015-10-05	Infectious diseases	0
KP0873	P0749	Drainage & Puncture fluid	2015-10-05	Surgery	1
KP0874	P0750	Tractus genitalis secretion	2015-10-05	Obstetrics & Gynecology	1
KP0875	P0751	Respiratory secretion	2015-10-05	ICU	0
KP0876	P0752	Respiratory secretion	2015-10-06	ICU	0
KP0877	P0753	Respiratory secretion	2015-10-06	Rehabilitation	1
KP0878	P0754	Blood	2015-10-06	Medicine	1
KP0879	P0755	Respiratory secretion	2015-10-07	Surgery	1
KP0880	P0756	Respiratory secretion	2015-10-08	ICU	1
KP0881	P0757	Respiratory secretion	2015-10-09	ICU	1
KP0882	P0758	Respiratory secretion	2015-10-11	Rehabilitation	1
KP0884	P0759	Wound secretion	2015-10-11	ICU	1
KP0885	P0760	Drainage & Puncture fluid	2015-10-13	Oncology	0
KP0890	P0761	Wound secretion	2015-10-15	Medicine	1
KP0891	P0762	Wound secretion	2015-10-16	Medicine	0
KP0892	P0763	Respiratory secretion	2015-10-16	Medicine	0
KP0893	P0764	Respiratory secretion	2015-10-16	Integrated traditional Chinese & Western Medicine	1
KP0894	P0765	Respiratory secretion	2015-10-16	ICU	0
KP0895	P0766	Respiratory secretion	2015-10-17	ICU	0
KP0896	P0767	Respiratory secretion	2015-10-18	Medicine	1
KP0897	P0768	Respiratory secretion	2015-10-19	ICU	0
KP0898	P0769	Respiratory secretion	2015-10-19	ICU	1
KP0900	P0770	Wound secretion	2015-10-20	Surgery	1
KP0901	P0771	Respiratory secretion	2015-10-21	ICU	0
KP0902	P0772	Respiratory secretion	2015-10-21	ICU	0
KP0903	P0773	Respiratory secretion	2015-10-22	ICU	1
KP0904	P0774	Respiratory secretion	2015-10-22	Medicine	1
KP0905	P0775	Urine	2015-10-24	Integrated traditional Chinese & Western Medicine	1
KP0906	P0776	Respiratory secretion	2015-10-25	Rehabilitation	1
KP0908	P0777	Drainage & Puncture fluid	2015-10-27	Surgery	1
KP0910	P0778	Wound secretion	2015-10-27	Surgery	1
KP0911	P0779	Blood	2015-10-27	Surgery	1
KP0912	P0780	Respiratory secretion	2015-10-28	Medicine	0
KP0913	P0781	Respiratory secretion	2015-10-28	Medicine	0
KP0914	P0782	Drainage & Puncture fluid	2015-10-28	Neonatal Ward	0
KP0915	P0783	Urine	2015-10-29	Obstetrics & Gynecology	1
KP0916	P0784	Urine	2015-10-29	Medicine	0
KP0917	P0785	Respiratory secretion	2015-10-29	Pediatrics	0
KP0918	P0786	Others	2015-10-30	Surgery	0
KP0919	P0787	Respiratory secretion	2015-10-31	Outpatient	1
KP0920	P0788	Respiratory secretion	2015-11-02	ICU	1
KP0921	P0789	Respiratory secretion	2015-11-02	Medicine	0
KP0922	P0790	Abscess	2015-11-02	Medicine	0
KP0923	P0791	Respiratory secretion	2015-11-02	Medicine	0
KP0924	P0792	Respiratory secretion	2015-11-03	Integrated traditional Chinese & Western Medicine	1
KP0925	P0793	Abscess	2015-11-03	Oncology	0
KP0927	P0794	Respiratory secretion	2015-11-05	ICU	1
KP0928	P0795	Abscess	2015-11-06	ICU	0
KP0929	P0796	Respiratory secretion	2015-11-08	Medicine	0
KP0930	P0797	Blood	2015-11-08	Pediatrics	0
KP0931	P0798	Drainage & Puncture fluid	2015-11-09	Surgery	1
KP0933	P0799	Drainage & Puncture fluid	2015-11-11	Medicine	1
KP0934	P0800	Urine	2015-11-13	Surgery	0
KP0935	P0801	Respiratory secretion	2015-11-13	Medicine	0
KP0936	P0802	Respiratory secretion	2015-11-13	Medicine	0
KP0937	P0803	Drainage & Puncture fluid	2015-11-13	Oncology	0
KP0938	P0804	Urine	2015-11-14	Medicine	1
KP0939	P0805	Respiratory secretion	2015-11-14	ICU	0
KP0940	P0806	Wound secretion	2015-11-17	Medicine	1
KP0941	P0807	Respiratory secretion	2015-11-18	ICU	1
KP0942	P0808	Abscess	2015-11-19	Medicine	0
KP0943	P0809	Drainage & Puncture fluid	2015-11-20	Neonatal Ward	1
KP0945	P0810	Respiratory secretion	2015-11-20	ICU	1
KP0946	P0811	Wound secretion	2015-11-21	Outpatient	1
KP0947	P0812	Respiratory secretion	2015-11-24	Medicine	0
KP0948	P0813	Drainage & Puncture fluid	2015-11-24	Neonatal Ward	0
KP0949	P0814	Blood	2015-11-25	Infectious diseases	0
KP0950	P0815	Drainage & Puncture fluid	2015-11-25	Surgery	0
KP0951	P0816	Drainage & Puncture fluid	2015-11-25	Surgery	1
KP0952	P0817	Urine	2015-11-25	Medicine	1
KP0953	P0818	Abscess	2015-11-25	Surgery	0
KP0954	P0819	Respiratory secretion	2015-11-25	Integrated traditional Chinese & Western Medicine	0
KP0955	P0820	Respiratory secretion	2015-11-26	Medicine	1
KP0958	P0821	Blood	2015-11-26	Pediatrics	0
KP0959	P0822	Blood	2015-11-27	Medicine	1
KP0960	P0823	Blood	2015-11-28	Medicine	0
KP0961	P0824	Respiratory secretion	2015-11-29	ICU	0
KP0963	P0825	Tractus genitalis secretion	2015-12-01	Surgery	1
KP0964	P0826	Respiratory secretion	2015-12-02	ICU	0
KP0965	P0827	Urine	2015-12-02	Medicine	0
KP0966	P0828	Respiratory secretion	2015-12-03	ICU	0
KP0967	P0829	Urine	2015-12-03	Medicine	1
KP0968	P0830	Respiratory secretion	2015-12-04	ICU	0
KP0969	P0831	Respiratory secretion	2015-12-05	ICU	0
KP0970	P0832	Respiratory secretion	2015-12-05	Rehabilitation	1
KP0971	P0833	Urine	2015-12-07	Medicine	0
KP0972	P0834	Respiratory secretion	2015-12-09	Integrated traditional Chinese & Western Medicine	1
KP0973	P0835	Wound secretion	2015-12-09	Surgery	1
KP0974	P0836	Urine	2015-12-10	Surgery	1
KP0975	P0837	Respiratory secretion	2015-12-11	ICU	1
KP0976	P0838	Wound secretion	2015-12-12	Surgery	1
KP0977	P0839	Respiratory secretion	2015-12-13	ICU	0
KP0978	P0840	Respiratory secretion	2015-12-13	ICU	0
KP0980	P0841	Respiratory secretion	2015-12-13	ICU	1
KP0981	P0842	Abscess	2015-12-14	Surgery	0
KP0982	P0843	Respiratory secretion	2015-12-15	Surgery	1
KP0983	P0844	Wound secretion	2015-12-15	Surgery	1
KP0984	P0845	Blood	2015-12-15	Neonatal Ward	1
KP0985	P0846	Respiratory secretion	2015-12-16	ICU	0
KP0986	P0847	Wound secretion	2015-12-16	Surgery	1
KP0987	P0848	Wound secretion	2015-12-16	Surgery	1
KP0988	P0849	Respiratory secretion	2015-12-17	Surgery	1
KP0989	P0850	Blood	2015-12-17	Outpatient	1
KP0992	P0851	Blood	2015-12-18	Medicine	0
KP0993	P0852	Drainage & Puncture fluid	2015-12-18	Neonatal Ward	1
KP0994	P0853	Urine	2015-12-18	Rehabilitation	1
KP0995	P0854	Urine	2015-12-18	Medicine	1
KP0996	P0855	Respiratory secretion	2015-12-20	ICU	0
KP0997	P0856	Respiratory secretion	2015-12-20	Pediatrics	1
KP0998	P0857	Blood	2015-12-21	Medicine	0
KP0999	P0858	Respiratory secretion	2015-12-21	ICU	1
KP1001	P0859	Respiratory secretion	2015-12-21	Medicine	0
KP1002	P0860	Urine	2015-12-21	Rehabilitation	1
KP1003	P0861	Tractus genitalis secretion	2015-12-22	Obstetrics & Gynecology	0
KP1004	P0862	Respiratory secretion	2015-12-23	Surgery	1
KP1005	P0863	Urine	2015-12-24	Surgery	0
KP1006	P0864	Blood	2015-12-24	Surgery	1
KP1007	P0865	Wound secretion	2015-12-24	Medicine	0
KP1008	P0866	Blood	2015-12-24	Surgery	1
KP1009	P0867	Respiratory secretion	2015-12-25	Surgery	0
KP1010	P0868	Respiratory secretion	2015-12-25	Integrated traditional Chinese & Western Medicine	1
KP1011	P0869	Wound secretion	2015-12-25	Surgery	1
KP1012	P0870	Respiratory secretion	2015-12-26	Pediatrics	1
KP1013	P0871	Respiratory secretion	2015-12-27	Medicine	0
KP1014	P0872	Respiratory secretion	2015-12-28	ICU	1
KP1015	P0873	Drainage & Puncture fluid	2015-12-28	Surgery	1
KP1016	P0874	Others	2015-12-28	Surgery	1
KP1017	P0875	Wound secretion	2015-12-29	Medicine	0
KP1018	P0876	Respiratory secretion	2015-12-29	Pediatrics	0
KP1019	P0877	Blood	2015-12-29	Surgery	1
KP1020	P0878	Respiratory secretion	2015-12-30	ICU	0
KP1021	P0879	Drainage & Puncture fluid	2015-12-30	Medicine	0
KP1023	P0880	Drainage & Puncture fluid	2016-01-01	Surgery	1
KP1024	P0881	Respiratory secretion	2016-01-02	Pediatrics	1
KP1025	P0882	Blood	2016-01-02	Neonatal Ward	1
KP1026	P0883	Blood	2016-01-02	Neonatal Ward	1
KP1028	P0884	Respiratory secretion	2016-01-03	ICU	0
KP1029	P0885	Blood	2016-01-03	Medicine	1
KP1031	P0886	Respiratory secretion	2016-01-04	ICU	1
KP1032	P0887	Respiratory secretion	2016-01-04	Medicine	0
KP1033	P0888	Blood	2016-01-04	Neonatal Ward	1
KP1035	P0889	Abscess	2016-01-04	ICU	1
KP1037	P0890	Respiratory secretion	2016-01-05	Outpatient	1
KP1039	P0891	Respiratory secretion	2016-01-06	Integrated traditional Chinese & Western Medicine	0
KP1040	P0892	Blood	2016-01-06	Medicine	0
KP1041	P0893	Respiratory secretion	2016-01-07	ICU	0
KP1042	P0894	Blood	2016-01-07	Neonatal Ward	1
KP1043	P0895	Respiratory secretion	2016-01-07	Integrated traditional Chinese & Western Medicine	1
KP1044	P0896	Blood	2016-01-07	Neonatal Ward	1
KP1045	P0897	Blood	2016-01-07	Neonatal Ward	1
KP1047	P0898	Respiratory secretion	2016-01-07	ICU	1
KP1048	P0899	Respiratory secretion	2016-01-08	Medicine	0
KP1049	P0900	Drainage & Puncture fluid	2016-01-08	Surgery	1
KP1051	P0901	Blood	2016-01-12	Oncology	0
KP1053	P0902	Respiratory secretion	2016-01-12	Surgery	1
KP1054	P0903	Respiratory secretion	2016-01-12	ICU	0
KP1055	P0904	Stool	2016-01-12	Neonatal Ward	1
KP1056	P0905	Digestive system secretion	2016-01-14	Surgery	1
KP1057	P0906	Respiratory secretion	2016-01-14	Integrated traditional Chinese & Western Medicine	0
KP1058	P0907	Abscess	2016-01-14	Surgery	0
KP1060	P0908	Respiratory secretion	2016-01-15	Oncology	0
KP1061	P0909	Respiratory secretion	2016-01-15	ICU	0
KP1062	P0910	Drainage & Puncture fluid	2016-01-15	Surgery	1
KP1063	P0911	Respiratory secretion	2016-01-15	ICU	1
KP1064	P0912	Blood	2016-01-16	Neonatal Ward	1
KP1067	P0913	Respiratory secretion	2016-01-17	ICU	0
KP1068	P0914	Urine	2016-01-17	Surgery	1
KP1069	P0915	Respiratory secretion	2016-01-18	ICU	1
KP1070	P0916	Respiratory secretion	2016-01-18	Surgery	1
KP1071	P0917	Respiratory secretion	2016-01-18	Neonatal Ward	1
KP1072	P0918	Drainage & Puncture fluid	2016-01-19	Surgery	0
KP1073	P0919	Respiratory secretion	2016-01-19	Outpatient	0
KP1075	P0920	Respiratory secretion	2016-01-20	ICU	0
KP1077	P0921	Tractus genitalis secretion	2016-01-20	Outpatient	1
KP1079	P0922	Wound secretion	2016-01-20	Medicine	0
KP1081	P0923	Blood	2016-01-21	Neonatal Ward	1
KP1082	P0924	Respiratory secretion	2016-01-21	Surgery	1
KP1085	P0925	Stool	2016-01-21	Neonatal Ward	1
KP1086	P0926	Respiratory secretion	2016-01-21	ICU	0
KP1087	P0927	Urine	2016-01-22	Surgery	1
KP1088	P0928	Respiratory secretion	2016-01-23	Medicine	0
KP1089	P0929	Respiratory secretion	2016-01-23	Medicine	0
KP1091	P0930	Blood	2016-01-23	ICU	0
KP1092	P0931	Respiratory secretion	2016-01-24	Integrated traditional Chinese & Western Medicine	1
KP1093	P0932	Respiratory secretion	2016-01-25	ICU	0
KP1094	P0933	Respiratory secretion	2016-01-25	Medicine	0
KP1097	P0934	Others	2016-01-29	Surgery	0
KP1098	P0935	Wound secretion	2016-01-29	Surgery	0
KP1099	P0936	Respiratory secretion	2016-01-30	Pediatrics	1
KP1100	P0937	Respiratory secretion	2016-01-30	Medicine	1
KP1101	P0938	Respiratory secretion	2016-01-31	ICU	0
KP1103	P0939	Urine	2016-02-01	Outpatient	1
KP1104	P0940	Respiratory secretion	2016-02-02	ICU	1
KP1105	P0941	Respiratory secretion	2016-02-02	Neonatal Ward	1
KP1107	P0942	Respiratory secretion	2016-02-02	ICU	1
KP1110	P0943	Urine	2016-02-03	Oncology	1
KP1112	P0944	Respiratory secretion	2016-02-09	ICU	1
KP1113	P0945	Blood	2016-02-10	Neonatal Ward	1
KP1114	P0946	Respiratory secretion	2016-02-11	ICU	1
KP1115	P0947	Respiratory secretion	2016-02-12	ICU	1
KP1116	P0948	Respiratory secretion	2016-02-13	Medicine	0
KP1117	P0949	Respiratory secretion	2016-02-13	ICU	1
KP1118	P0950	Respiratory secretion	2016-02-14	ICU	1
KP1119	P0951	Respiratory secretion	2016-02-14	Pediatrics	1
KP1120	P0952	Respiratory secretion	2016-02-16	ICU	0
KP1122	P0953	Others	2016-02-16	Surgery	0
KP1123	P0954	Digestive system secretion	2016-02-16	Surgery	0
KP1124	P0955	Drainage & Puncture fluid	2016-02-17	Medicine	0
KP1125	P0956	Urine	2016-02-18	Surgery	1
KP1126	P0957	Drainage & Puncture fluid	2016-02-19	ICU	1
KP1127	P0958	Respiratory secretion	2016-02-19	Outpatient	0
KP1128	P0959	Respiratory secretion	2016-02-20	Surgery	0
KP1130	P0960	Respiratory secretion	2016-02-20	Pediatrics	1
KP1133	P0961	Urine	2016-02-25	Surgery	1
KP1134	P0962	Urine	2016-02-25	Surgery	1
KP1135	P0963	Stool	2016-02-26	Neonatal Ward	1
KP1136	P0964	CSF	2016-02-29	ICU	1
KP1137	P0965	Respiratory secretion	2016-03-02	ICU	0
KP1138	P0966	Respiratory secretion	2016-03-02	Medicine	1
KP1139	P0967	Respiratory secretion	2016-03-02	Rehabilitation	1
KP1140	P0968	Drainage & Puncture fluid	2016-03-03	Infectious diseases	0
KP1141	P0969	Blood	2016-03-03	Medicine	1
KP1145	P0970	Respiratory secretion	2016-03-04	ICU	1
KP1146	P0971	Blood	2016-03-04	Neonatal Ward	1
KP1147	P0972	Digestive system secretion	2016-03-04	Surgery	0
KP1148	P0973	Respiratory secretion	2016-03-05	ICU	0
KP1149	P0974	Tractus genitalis secretion	2016-03-05	Obstetrics & Gynecology	1
KP1150	P0975	Respiratory secretion	2016-03-05	Pediatrics	1
KP1153	P0976	Drainage & Puncture fluid	2016-03-07	Surgery	0
KP1154	P0977	Urine	2016-03-08	Outpatient	1
KP1155	P0978	Respiratory secretion	2016-03-08	Outpatient	0
KP1156	P0979	Respiratory secretion	2016-03-08	ICU	1
KP1157	P0980	Respiratory secretion	2016-03-08	ICU	0
KP1158	P0981	Respiratory secretion	2016-03-08	Medicine	1
KP1159	P0982	Respiratory secretion	2016-03-08	ICU	0
KP1163	P0983	Tractus genitalis secretion	2016-03-10	Obstetrics & Gynecology	0
KP1164	P0984	Wound secretion	2016-03-11	Surgery	1
KP1165	P0985	Respiratory secretion	2016-03-11	ICU	0
KP1167	P0986	Drainage & Puncture fluid	2016-03-12	Neonatal Ward	1
KP1168	P0987	Drainage & Puncture fluid	2016-03-12	ICU	1
KP1171	P0988	Drainage & Puncture fluid	2016-03-15	Surgery	1
KP1174	P0989	Digestive system secretion	2016-03-17	Surgery	1
KP1175	P0990	Tractus genitalis secretion	2016-03-17	Obstetrics & Gynecology	1
KP1176	P0991	Wound secretion	2016-03-17	Surgery	1
KP1178	P0992	Blood	2016-03-18	Surgery	1
KP1180	P0993	Respiratory secretion	2016-03-18	ICU	1
KP1182	P0994	Respiratory secretion	2016-03-19	Medicine	1
KP1183	P0995	Respiratory secretion	2016-03-19	Medicine	1
KP1186	P0996	Respiratory secretion	2016-03-21	Surgery	1
KP1188	P0997	Respiratory secretion	2016-03-21	Medicine	0
KP1189	P0998	Blood	2016-03-21	Surgery	0
KP1191	P0999	Respiratory secretion	2016-03-23	Integrated traditional Chinese & Western Medicine	1
KP1192	P1000	Drainage & Puncture fluid	2016-03-24	Surgery	0
KP1193	P1001	Blood	2016-03-24	ICU	1
KP1194	P1002	Respiratory secretion	2016-03-25	Surgery	1
KP1195	P1003	Abscess	2016-03-25	Surgery	0
KP1197	P1004	Respiratory secretion	2016-03-26	Surgery	0
KP1199	P1005	Respiratory secretion	2016-03-27	Integrated traditional Chinese & Western Medicine	0
KP1200	P1006	Respiratory secretion	2016-03-27	Medicine	1
KP1202	P1007	Respiratory secretion	2016-03-31	Integrated traditional Chinese & Western Medicine	0
KP1203	P1008	Drainage & Puncture fluid	2016-04-01	Surgery	0
KP1204	P1009	Respiratory secretion	2016-04-02	Surgery	0
KP1205	P1010	Respiratory secretion	2016-04-03	ICU	1
KP1207	P1011	Drainage & Puncture fluid	2016-04-05	ICU	1
KP1208	P1012	Respiratory secretion	2016-04-05	Medicine	0
KP1209	P1013	Respiratory secretion	2016-04-07	Neonatal Ward	1
KP1210	P1014	Digestive system secretion	2016-04-07	Surgery	1
KP1211	P1015	Respiratory secretion	2016-04-08	ICU	1
KP1212	P1016	Digestive system secretion	2016-04-09	Surgery	1
KP1215	P1017	Respiratory secretion	2016-04-10	Integrated traditional Chinese & Western Medicine	1
KP1216	P1018	Respiratory secretion	2016-04-11	Integrated traditional Chinese & Western Medicine	1
KP1218	P1019	Blood	2016-04-12	Outpatient	0
KP1219	P1020	Blood	2016-04-12	ICU	1
KP1223	P1021	Respiratory secretion	2016-04-13	Medicine	1
KP1224	P1022	Drainage & Puncture fluid	2016-04-13	Surgery	1
KP1226	P1023	Urine	2016-04-14	ICU	1
KP1229	P1024	Others	2016-04-16	ICU	1
KP1231	P1025	Respiratory secretion	2016-04-17	ICU	1
KP1232	P1026	Respiratory secretion	2016-04-18	ICU	1
KP1234	P1027	Blood	2016-04-19	ICU	1
KP1236	P1028	Drainage & Puncture fluid	2016-04-19	Surgery	1
KP1237	P1029	Respiratory secretion	2016-04-19	ICU	1
KP1239	P1030	Blood	2016-04-20	Outpatient	0
KP1242	P1031	Respiratory secretion	2016-04-20	Infectious diseases	1
KP1245	P1032	Drainage & Puncture fluid	2016-04-23	Surgery	1
KP1246	P1033	Respiratory secretion	2016-04-23	Medicine	1
KP1247	P1034	Respiratory secretion	2016-04-25	ICU	1
KP1248	P1035	Respiratory secretion	2016-04-25	Integrated traditional Chinese & Western Medicine	1
KP1249	P1036	Blood	2016-04-25	Surgery	1
KP1251	P1037	Respiratory secretion	2016-04-26	ICU	1
KP1255	P1038	Respiratory secretion	2016-04-26	Neonatal Ward	1
KP1257	P1039	Respiratory secretion	2016-04-27	ICU	1
KP1258	P1040	Respiratory secretion	2016-04-27	Surgery	0
KP1259	P1041	Respiratory secretion	2016-04-27	ICU	1
KP1262	P1042	Drainage & Puncture fluid	2016-04-28	Infectious diseases	0
KP1263	P1043	Blood	2016-04-28	Medicine	0
KP1266	P1044	Drainage & Puncture fluid	2016-04-28	Surgery	1
KP1267	P1045	Urine	2016-04-30	Medicine	1
KP1268	P1046	Respiratory secretion	2016-05-01	ICU	1
KP1270	P1047	Respiratory secretion	2016-05-02	Neonatal Ward	1
KP1271	P1048	Respiratory secretion	2016-05-03	Rehabilitation	1
KP1273	P1049	Blood	2016-05-03	Pediatrics	1
KP1277	P1050	Urine	2016-05-05	ICU	1
KP1279	P1051	Blood	2016-05-05	Oncology	0
KP1280	P1052	Digestive system secretion	2016-05-06	Neonatal Ward	0
KP1281	P1053	Respiratory secretion	2016-05-06	Surgery	0
KP1283	P1054	Respiratory secretion	2016-05-08	ICU	1
KP1285	P1055	Respiratory secretion	2016-05-09	Neonatal Ward	1
KP1287	P1056	Respiratory secretion	2016-05-09	Surgery	0
KP1288	P1057	Respiratory secretion	2016-05-11	Neonatal Ward	1
KP1289	P1058	Others	2016-05-11	Surgery	1
KP1290	P1059	Respiratory secretion	2016-05-11	Neonatal Ward	1
KP1294	P1060	Blood	2016-05-13	Neonatal Ward	1
KP1295	P1061	Respiratory secretion	2016-05-13	Surgery	0
KP1296	P1062	Blood	2016-05-14	Outpatient	0
KP1297	P1063	Respiratory secretion	2016-05-15	Pediatrics	0
KP1300	P1064	Tractus genitalis secretion	2016-05-17	Obstetrics & Gynecology	0
KP1301	P1065	Tractus genitalis secretion	2016-05-17	Outpatient	0
KP1303	P1066	Respiratory secretion	2016-05-18	ICU	0
KP1304	P1067	Respiratory secretion	2016-05-19	Surgery	1
KP1305	P1068	Drainage & Puncture fluid	2016-05-20	Outpatient	0
KP1306	P1069	Respiratory secretion	2016-05-20	Surgery	1
KP1307	P1070	Respiratory secretion	2016-05-20	ICU	1
KP1309	P1071	Urine	2016-05-23	Surgery	0
KP1310	P1072	Respiratory secretion	2016-05-24	Neonatal Ward	1
KP1314	P1073	Wound secretion	2016-05-25	Surgery	1
KP1315	P1074	Respiratory secretion	2016-05-29	Outpatient	1
KP1316	P1075	Blood	2016-06-11	ICU	1
KP1317	P1076	Respiratory secretion	2016-06-15	Medicine	1
KP1318	P1077	Respiratory secretion	2016-06-15	ICU	1
KP1319	P1078	Respiratory secretion	2016-06-17	Rehabilitation	1
KP1320	P1079	Urine	2016-06-30	ICU	1
KP1321	P1080	Respiratory secretion	2016-07-03	Infectious diseases	1
KP1323	P1081	Drainage & Puncture fluid	2016-07-05	ICU	1
KP1324	P1082	Urine	2016-07-13	Surgery	1
KP1325	P1083	Respiratory secretion	2016-07-13	Pediatrics	1
KP1326	P1084	Blood	2016-07-15	Outpatient	1
KP1327	P1085	Respiratory secretion	2016-07-15	ICU	1
KP1328	P1086	Respiratory secretion	2016-07-17	Medicine	1
KP1329	P1087	Blood	2016-07-17	Surgery	1
KP1331	P1088	Respiratory secretion	2016-07-19	ICU	1
KP1332	P1089	Respiratory secretion	2016-07-20	ICU	1
KP1333	P1090	Respiratory secretion	2016-07-21	Outpatient	1
KP1334	P1091	Drainage & Puncture fluid	2016-07-23	Surgery	1
KP1335	P1092	Respiratory secretion	2016-07-24	Neonatal Ward	1
KP1336	P1093	Urine	2016-07-24	Medicine	1
KP1337	P1094	Respiratory secretion	2016-07-24	Medicine	1
KP1340	P1095	Respiratory secretion	2016-07-25	Surgery	1
KP1342	P1096	Respiratory secretion	2016-07-26	Outpatient	1
KP1343	P1097	Drainage & Puncture fluid	2016-07-26	ICU	1
KP1344	P1098	Respiratory secretion	2016-07-26	Surgery	1
KP1345	P1099	Blood	2016-07-27	ICU	1
KP1348	P1100	Digestive system secretion	2016-07-28	Surgery	1
KP1349	P1101	Respiratory secretion	2016-07-28	Medicine	1
KP1350	P1102	Others	2016-07-29	Surgery	1
KP1351	P1103	Digestive system secretion	2016-07-29	Neonatal Ward	1
KP1352	P1104	Respiratory secretion	2016-07-29	Outpatient	1
KP1353	P1105	Respiratory secretion	2016-07-29	ICU	1
KP1354	P1106	Respiratory secretion	2016-07-29	ICU	1
KP1356	P1107	Respiratory secretion	2016-08-01	Neonatal Ward	1
KP1357	P1108	Blood	2016-08-01	Neonatal Ward	1
KP1358	P1109	Respiratory secretion	2016-08-01	Medicine	0
KP1359	P1110	Urine	2016-08-01	ICU	1
KP1360	P1111	Drainage & Puncture fluid	2016-08-02	ICU	1
KP1363	P1112	Wound secretion	2016-08-02	Medicine	1
KP1364	P1113	CSF	2016-08-02	Surgery	1
KP1366	P1114	Urine	2016-08-02	Medicine	1
KP1367	P1115	Respiratory secretion	2016-08-02	Integrated traditional Chinese & Western Medicine	0
KP1368	P1116	Urine	2016-08-03	ICU	0
KP1369	P1117	Drainage & Puncture fluid	2016-08-04	Surgery	1
KP1370	P1118	Blood	2016-08-04	Medicine	1
KP1371	P1119	Respiratory secretion	2016-08-04	Pediatrics	1
KP1373	P1120	Respiratory secretion	2016-08-04	Pediatrics	1
KP1374	P1121	Respiratory secretion	2016-08-05	Medicine	1
KP1376	P1122	Respiratory secretion	2016-08-05	Surgery	1
KP1377	P1123	Respiratory secretion	2016-08-05	Surgery	1
KP1378	P1124	Respiratory secretion	2016-08-06	ICU	1
KP1379	P1125	Respiratory secretion	2016-08-06	ICU	0
KP1380	P1126	Respiratory secretion	2016-08-06	Neonatal Ward	1
KP1381	P1127	Drainage & Puncture fluid	2016-08-06	ICU	1
KP1382	P1128	Others	2016-08-07	Obstetrics & Gynecology	1
KP1383	P1129	Wound secretion	2016-08-07	Medicine	0
KP1384	P1130	Respiratory secretion	2016-08-08	ICU	1
KP1385	P1131	Respiratory secretion	2016-08-08	ICU	1
KP1386	P1132	Respiratory secretion	2016-08-08	Pediatrics	1
KP1388	P1133	Respiratory secretion	2016-08-08	Medicine	0
KP1392	P1134	Respiratory secretion	2016-08-10	Medicine	1
KP1393	P1135	Tractus genitalis secretion	2016-08-10	Obstetrics & Gynecology	1
KP1399	P1136	Blood	2016-08-12	Surgery	0
KP1401	P1137	Digestive system secretion	2016-08-12	ICU	1
KP1404	P1138	Respiratory secretion	2016-08-13	Medicine	1
KP1406	P1139	Respiratory secretion	2016-08-13	Surgery	0
KP1407	P1140	Respiratory secretion	2016-08-13	ICU	1
KP1408	P1141	Respiratory secretion	2016-08-13	Outpatient	1
KP1410	P1142	Respiratory secretion	2016-08-14	Pediatrics	1
KP1411	P1143	Respiratory secretion	2016-08-14	Outpatient	1
KP1412	P1144	Respiratory secretion	2016-08-15	ICU	0
KP1413	P1145	Respiratory secretion	2016-08-15	Pediatrics	1
KP1414	P1146	Respiratory secretion	2016-08-15	Surgery	0
KP1415	P1147	Digestive system secretion	2016-08-15	Neonatal Ward	0
KP1416	P1148	Drainage & Puncture fluid	2016-08-17	Surgery	1
KP1417	P1149	Respiratory secretion	2016-08-19	Medicine	1
KP1418	P1150	Respiratory secretion	2016-08-20	Integrated traditional Chinese & Western Medicine	0
KP1419	P1151	Urine	2016-08-21	Medicine	0
KP1421	P1152	Urine	2016-08-22	Medicine	1
KP1422	P1153	Others	2016-08-22	Obstetrics & Gynecology	0
KP1423	P1154	Respiratory secretion	2016-08-22	Surgery	1
KP1424	P1155	Blood	2016-08-23	Surgery	1
KP1425	P1156	Drainage & Puncture fluid	2016-08-23	Surgery	0
KP1426	P1157	Others	2016-08-23	Surgery	1
KP1427	P1158	Respiratory secretion	2016-08-24	Medicine	1
KP1428	P1159	Wound secretion	2016-08-24	Surgery	1
KP1429	P1160	Wound secretion	2016-08-24	Surgery	1
KP1430	P1161	Respiratory secretion	2016-08-25	Surgery	1
KP1431	P1162	Drainage & Puncture fluid	2016-08-25	Obstetrics & Gynecology	0
KP1433	P1163	Respiratory secretion	2016-08-25	Outpatient	0
KP1434	P1164	Blood	2016-08-26	Surgery	1
KP1435	P1165	Digestive system secretion	2016-08-26	Surgery	1
KP1436	P1166	Urine	2016-08-27	Rehabilitation	1
KP1437	P1167	Respiratory secretion	2016-08-29	ICU	1
KP1438	P1168	Respiratory secretion	2016-08-29	Rehabilitation	1
KP1439	P1169	Respiratory secretion	2016-08-29	ICU	1
KP1440	P1170	Urine	2016-08-29	Integrated traditional Chinese & Western Medicine	0
KP1441	P1171	Respiratory secretion	2016-08-29	Medicine	1
KP1442	P1172	CSF	2016-08-30	ICU	1
KP1443	P1173	Respiratory secretion	2016-08-30	Oncology	1
KP1444	P1174	Respiratory secretion	2016-08-30	Integrated traditional Chinese & Western Medicine	1
KP1445	P1175	Others	2016-08-30	Obstetrics & Gynecology	1
KP1446	P1176	Blood	2016-08-30	Surgery	1
KP1447	P1177	Respiratory secretion	2016-08-31	Surgery	1
KP1448	P1178	Drainage & Puncture fluid	2016-08-31	Surgery	1
KP1449	P1179	Wound secretion	2016-08-31	Outpatient	0
KP1450	P1180	Respiratory secretion	2016-08-31	ICU	1
KP1451	P1181	Respiratory secretion	2016-08-31	Medicine	1
KP1453	P1182	Respiratory secretion	2016-08-31	Pediatrics	1
KP1454	P1183	Respiratory secretion	2016-09-01	Surgery	1
KP1455	P1184	Respiratory secretion	2016-09-01	ICU	1
KP1456	P1185	Respiratory secretion	2016-09-01	ICU	1
KP1458	P1186	Respiratory secretion	2016-09-01	Medicine	0
KP1459	P1187	Respiratory secretion	2016-09-01	Surgery	1
KP1461	P1188	Respiratory secretion	2016-09-02	Infectious diseases	1
KP1464	P1189	Urine	2016-09-02	Medicine	0
KP1466	P1190	Respiratory secretion	2016-09-03	Medicine	1
KP1467	P1191	Urine	2016-09-04	Surgery	1
KP1468	P1192	Respiratory secretion	2016-09-04	ICU	1
KP1469	P1193	Respiratory secretion	2016-09-04	Integrated traditional Chinese & Western Medicine	1
KP1470	P1194	Respiratory secretion	2016-09-06	Surgery	1
KP1471	P1195	Respiratory secretion	2016-09-06	Neonatal Ward	1
KP1472	P1196	Respiratory secretion	2016-09-06	ICU	1
KP1473	P1197	Respiratory secretion	2016-09-06	ICU	1
KP1474	P1198	Respiratory secretion	2016-09-06	Medicine	0
KP1475	P1199	Respiratory secretion	2016-09-06	Medicine	1
KP1476	P1200	Respiratory secretion	2016-09-06	Medicine	1
KP1478	P1201	Urine	2016-09-07	ICU	1
KP1480	P1202	Respiratory secretion	2016-09-07	Outpatient	1
KP1481	P1203	Respiratory secretion	2016-09-07	Medicine	1
KP1482	P1204	Digestive system secretion	2016-09-07	Neonatal Ward	1
KP1483	P1205	Respiratory secretion	2016-09-08	Medicine	1
KP1484	P1206	Drainage & Puncture fluid	2016-09-09	Surgery	1
KP1485	P1207	Blood	2016-09-10	Medicine	1
KP1486	P1208	Respiratory secretion	2016-09-10	ICU	1
KP1487	P1209	Urine	2016-09-10	Medicine	1
KP1488	P1210	Respiratory secretion	2016-09-11	Integrated traditional Chinese & Western Medicine	1
KP1490	P1211	Respiratory secretion	2016-09-12	Medicine	1
KP1491	P1212	Respiratory secretion	2016-09-12	Outpatient	1
KP1492	P1213	Respiratory secretion	2016-09-13	Surgery	1
KP1493	P1214	Respiratory secretion	2016-09-14	Neonatal Ward	1
KP1494	P1215	Respiratory secretion	2016-09-14	Medicine	0
KP1495	P1216	Respiratory secretion	2016-09-14	Neonatal Ward	0
KP1496	P1217	Wound secretion	2016-09-15	Medicine	1
KP1497	P1218	Respiratory secretion	2016-09-15	Surgery	0
KP1498	P1219	Respiratory secretion	2016-09-17	ICU	1
KP1500	P1220	Urine	2016-09-20	Surgery	0
KP1501	P1221	Blood	2016-09-20	Rehabilitation	1
KP1502	P1222	Respiratory secretion	2016-09-21	Surgery	1
KP1503	P1223	Respiratory secretion	2016-09-21	Surgery	1
KP1504	P1224	Urine	2016-09-21	Medicine	1
KP1505	P1225	Respiratory secretion	2016-09-22	Surgery	1
KP1506	P1226	Respiratory secretion	2016-09-22	Surgery	1
KP1507	P1227	Respiratory secretion	2016-09-23	Integrated traditional Chinese & Western Medicine	1
KP1508	P1228	Respiratory secretion	2016-09-23	Neonatal Ward	1
KP1510	P1229	Respiratory secretion	2016-09-23	Integrated traditional Chinese & Western Medicine	1
KP1511	P1230	Respiratory secretion	2016-09-23	Surgery	1
KP1512	P1231	Blood	2016-09-25	Surgery	0
KP1513	P1232	Respiratory secretion	2016-09-25	ICU	1
KP1514	P1233	Respiratory secretion	2016-09-25	Medicine	1
KP1515	P1234	Respiratory secretion	2016-09-26	ICU	1
KP1516	P1235	Drainage & Puncture fluid	2016-09-26	Obstetrics & Gynecology	1
KP1517	P1236	Respiratory secretion	2016-09-26	ICU	1
KP1518	P1237	Blood	2016-09-26	Medicine	0
KP1519	P1238	Respiratory secretion	2016-09-26	Outpatient	0
KP1520	P1239	Drainage & Puncture fluid	2016-10-01	Obstetrics & Gynecology	1
KP1521	P1240	Respiratory secretion	2016-10-01	ICU	0
KP1522	P1241	Urine	2016-10-01	Rehabilitation	1
KP1525	P1242	Blood	2016-10-03	ICU	0
KP1526	P1243	Urine	2016-10-03	Pediatrics	1
KP1527	P1244	Drainage & Puncture fluid	2016-10-04	Surgery	1
KP1529	P1245	Respiratory secretion	2016-10-05	ICU	1
KP1531	P1246	Respiratory secretion	2016-10-05	Outpatient	0
KP1532	P1247	Wound secretion	2016-10-06	Surgery	1
KP1533	P1248	Wound secretion	2016-10-06	Surgery	1
KP1534	P1249	Respiratory secretion	2016-10-07	ICU	0
KP1535	P1250	Digestive system secretion	2016-10-07	ICU	1
KP1536	P1251	Blood	2016-10-07	Outpatient	1
KP1538	P1252	Urine	2016-10-09	Rehabilitation	0
KP1539	P1253	Respiratory secretion	2016-10-10	Rehabilitation	1
KP1540	P1254	Drainage & Puncture fluid	2016-10-10	ICU	1
KP1541	P1255	Respiratory secretion	2016-10-10	Integrated traditional Chinese & Western Medicine	1
KP1542	P1256	Drainage & Puncture fluid	2016-10-10	Surgery	1
KP1544	P1257	Blood	2016-10-10	Medicine	1
KP1546	P1258	Respiratory secretion	2016-10-10	Medicine	0
KP1548	P1259	CSF	2016-10-11	Outpatient	1
KP1549	P1260	Digestive system secretion	2016-10-12	Medicine	1
KP1550	P1261	Respiratory secretion	2016-10-12	ICU	1
KP1551	P1262	Respiratory secretion	2016-10-13	Surgery	1
KP1553	P1263	Drainage & Puncture fluid	2016-10-13	Infectious diseases	1
KP1554	P1264	Respiratory secretion	2016-10-14	ICU	1
KP1556	P1265	Urine	2016-10-15		0
KP1557	P1266	Urine	2016-10-16	Integrated traditional Chinese & Western Medicine	1
KP1558	P1267	Urine	2016-10-16	Medicine	1
KP1561	P1268	Urine	2016-10-20	Rehabilitation	1
KP1562	P1269	Others	2016-10-20	Surgery	1
KP1564	P1270	Respiratory secretion	2016-10-22	Outpatient	1
KP1566	P1271	Respiratory secretion	2016-10-23	ICU	1
KP1567	P1272	Urine	2016-10-23	Surgery	1
KP1568	P1273	Respiratory secretion	2016-10-23	ICU	1
KP1569	P1274	Respiratory secretion	2016-10-24	Medicine	1
KP1570	P1275	Respiratory secretion	2016-10-24	ICU	1
KP1572	P1276	Respiratory secretion	2016-10-25	Surgery	1
KP1573	P1277	Respiratory secretion	2016-10-26	Surgery	1
KP1575	P1278	Urine	2016-10-29	Surgery	1
KP1577	P1279	Respiratory secretion	2016-10-30	ICU	0
KP1578	P1280	Respiratory secretion	2016-10-31	Medicine	1
KP1580	P1281	Respiratory secretion	2016-10-31	Medicine	1
KP1581	P1282	Respiratory secretion	2016-11-01	ICU	1
KP1582	P1283	Respiratory secretion	2016-11-01	ICU	0
KP1583	P1284	Respiratory secretion	2016-11-01	Surgery	0
KP1584	P1285	Respiratory secretion	2016-11-02	Outpatient	1
KP1587	P1286	Respiratory secretion	2016-11-03	Surgery	1
KP1588	P1287	Respiratory secretion	2016-11-03	Surgery	1
KP1589	P1288	Blood	2016-11-03	Outpatient	1
KP1590	P1289	Drainage & Puncture fluid	2016-11-04	Surgery	0
KP1594	P1290	Respiratory secretion	2016-11-05	ICU	1
KP1595	P1291	Respiratory secretion	2016-11-05	ICU	1
KP1596	P1292	Respiratory secretion	2016-11-05	ICU	1
KP1598	P1293	Respiratory secretion	2016-11-06	Surgery	1
KP1599	P1294	Wound secretion	2016-11-07	Surgery	1
KP1600	P1295	Others	2016-11-07	Surgery	1
KP1602	P1296	Respiratory secretion	2016-11-07	Medicine	0
KP1603	P1297	Others	2016-11-08	Medicine	1
KP1604	P1298	Respiratory secretion	2016-11-08	Medicine	1
KP1605	P1299	Respiratory secretion	2016-11-09	Medicine	0
KP1606	P1300	Respiratory secretion	2016-11-10	Surgery	0
KP1609	P1301	Drainage & Puncture fluid	2016-11-10	Surgery	1
KP1610	P1302	Blood	2016-11-11	Medicine	1
KP1612	P1303	Respiratory secretion	2016-11-11	Surgery	1
KP1615	P1304	Respiratory secretion	2016-11-12	ICU	1
KP1616	P1305	Blood	2016-11-13	Neonatal Ward	1
KP1618	P1306	Abscess	2016-11-13	Surgery	1
KP1619	P1307	Respiratory secretion	2016-11-14	ICU	1
KP1620	P1308	Drainage & Puncture fluid	2016-11-14	Surgery	1
KP1621	P1309	Drainage & Puncture fluid	2016-11-14	Infectious diseases	1
KP1623	P1310	Respiratory secretion	2016-11-15	Medicine	0
KP1624	P1311	Respiratory secretion	2016-11-15	ICU	1
KP1625	P1312	Respiratory secretion	2016-11-16	ICU	0
KP1626	P1313	Respiratory secretion	2016-11-16	Medicine	1
KP1627	P1314	Respiratory secretion	2016-11-17	Medicine	1
KP1629	P1315	Others	2016-11-17	Surgery	1
KP1630	P1316	Respiratory secretion	2016-11-18	ICU	1
KP1631	P1317	Respiratory secretion	2016-11-18	Medicine	1
KP1632	P1318	Urine	2016-11-18	Surgery	1
KP1635	P1319	Respiratory secretion	2016-11-19	Integrated traditional Chinese & Western Medicine	1
KP1636	P1320	Respiratory secretion	2016-11-19	Surgery	1
KP1637	P1321	Respiratory secretion	2016-11-19	ICU	1
KP1638	P1322	Respiratory secretion	2016-11-20	Medicine	1
KP1640	P1323	Respiratory secretion	2016-11-22	Medicine	0
KP1642	P1324	Respiratory secretion	2016-11-23	Medicine	0
KP1644	P1325	Respiratory secretion	2016-11-24	Neonatal Ward	1
KP1645	P1326	Others	2016-11-24	Outpatient	0
KP1647	P1327	Digestive system secretion	2016-11-25	Surgery	1
KP1648	P1328	Respiratory secretion	2016-11-25	Medicine	1
KP1649	P1329	Respiratory secretion	2016-11-28	ICU	1
KP1650	P1330	Respiratory secretion	2016-11-28	ICU	1
KP1651	P1331	Respiratory secretion	2016-11-29	ICU	0
KP1652	P1332	Drainage & Puncture fluid	2016-11-29	Medicine	1
KP1653	P1333	Respiratory secretion	2016-11-30	Medicine	0
KP1654	P1334	Respiratory secretion	2016-11-30	ICU	1
KP1655	P1335	Wound secretion	2016-11-30	Medicine	0
KP1658	P1336	Respiratory secretion	2016-11-30	Medicine	0
KP1659	P1337	Blood	2016-12-01	Integrated traditional Chinese & Western Medicine	1
KP1660	P1338	Respiratory secretion	2016-12-01	ICU	1
KP1661	P1339	Respiratory secretion	2016-12-01	ICU	1
KP1663	P1340	Respiratory secretion	2016-12-02	Integrated traditional Chinese & Western Medicine	1
KP1664	P1341	Respiratory secretion	2016-12-02	Medicine	0
KP1665	P1342	Respiratory secretion	2016-12-02	ICU	1
KP1666	P1343	Tractus genitalis secretion	2016-12-02	Obstetrics & Gynecology	1
KP1667	P1344	Respiratory secretion	2016-12-03	ICU	1
KP1668	P1345	Respiratory secretion	2016-12-03	Neonatal Ward	1
KP1669	P1346	Respiratory secretion	2016-12-03	ICU	1
KP1670	P1347	Blood	2016-12-05	Neonatal Ward	1
KP1672	P1348	Blood	2016-12-05	Oncology	1
KP1673	P1349	Urine	2016-12-06	Surgery	1
KP1674	P1350	Urine	2016-12-06	Medicine	1
KP1676	P1351	Blood	2016-12-06	Neonatal Ward	1
KP1677	P1352	Respiratory secretion	2016-12-06	Neonatal Ward	1
KP1678	P1353	Urine	2016-12-06	Surgery	1
KP1679	P1354	Respiratory secretion	2016-12-07	Surgery	0
KP1680	P1355	Respiratory secretion	2016-12-07	Infectious diseases	1
KP1682	P1356	Wound secretion	2016-12-07	Medicine	1
KP1683	P1357	Respiratory secretion	2016-12-07	ICU	1
KP1685	P1358	Respiratory secretion	2016-12-07	Medicine	1
KP1686	P1359	Blood	2016-12-07	Surgery	0
KP1687	P1360	Respiratory secretion	2016-12-08	Medicine	0
KP1688	P1361	Respiratory secretion	2016-12-09	Neonatal Ward	1
KP1689	P1362	Respiratory secretion	2016-12-09	ICU	1
KP1691	P1363	Respiratory secretion	2016-12-10	Integrated traditional Chinese & Western Medicine	0
KP1692	P1364	Blood	2016-12-10	Neonatal Ward	1
KP1694	P1365	Respiratory secretion	2016-12-11	Integrated traditional Chinese & Western Medicine	1
KP1695	P1366	Respiratory secretion	2016-12-11	Neonatal Ward	1
KP1696	P1367	Respiratory secretion	2016-12-12	Outpatient	1
KP1697	P1368	Respiratory secretion	2016-12-12	ICU	1
KP1698	P1369	Drainage & Puncture fluid	2016-12-12	Surgery	1
KP1699	P1370	Respiratory secretion	2016-12-12	Infectious diseases	1
KP1701	P1371	Blood	2016-12-12	Medicine	1
KP1702	P1372	Respiratory secretion	2016-12-13	Surgery	1
KP1703	P1373	Respiratory secretion	2016-12-13	ICU	1
KP1706	P1374	Respiratory secretion	2016-12-14	Medicine	1
KP1707	P1375	Respiratory secretion	2016-12-14	Medicine	1
KP1709	P1376	Respiratory secretion	2016-12-15	ICU	0
KP1710	P1377	Drainage & Puncture fluid	2016-12-15	Surgery	1
KP1711	P1378	Respiratory secretion	2016-12-15	Surgery	1
KP1712	P1379	Urine	2016-12-15	Integrated traditional Chinese & Western Medicine	1
KP1713	P1380	Respiratory secretion	2016-12-16	ICU	1
KP1714	P1381	Drainage & Puncture fluid	2016-12-16	Surgery	1
KP1718	P1382	Respiratory secretion	2016-12-17	ICU	1
KP1719	P1383	Drainage & Puncture fluid	2016-12-18	Surgery	0
KP1720	P1384	Urine	2016-12-20	ICU	1
KP1722	P1385	Respiratory secretion	2016-12-20	ICU	1
KP1723	P1386	Respiratory secretion	2016-12-21	ICU	1
KP1724	P1387	Respiratory secretion	2016-12-21	Outpatient	1
KP1725	P1388	Blood	2016-12-22	Surgery	0
KP1726	P1389	Respiratory secretion	2016-12-22	Medicine	0
KP1727	P1390	Respiratory secretion	2016-12-22	ICU	1
KP1729	P1391	Respiratory secretion	2016-12-22	Rehabilitation	1
KP1733	P1392	Drainage & Puncture fluid	2016-12-26	Surgery	0
KP1734	P1393	Others	2016-12-26	ICU	1
KP1735	P1394	Respiratory secretion	2016-12-26	ICU	0
KP1736	P1395	Drainage & Puncture fluid	2016-12-26	Surgery	1
KP1739	P1396	Respiratory secretion	2016-12-27	Medicine	1
KP1740	P1397	Respiratory secretion	2016-12-27	Medicine	0
KP1741	P1398	Respiratory secretion	2016-12-27	Integrated traditional Chinese & Western Medicine	1
KP1743	P1399	Respiratory secretion	2016-12-27	Medicine	0
KP1744	P1400	Respiratory secretion	2016-12-28	ICU	0
KP1745	P1401	Respiratory secretion	2016-12-28	Neonatal Ward	0
KP1747	P1402	Blood	2016-12-28	ICU	1
KP1748	P1403	Respiratory secretion	2016-12-29	Pediatrics	1
KP1749	P1404	Respiratory secretion	2016-12-29	Surgery	1
KP1750	P1405	Respiratory secretion	2016-12-29	Oncology	0
KP1751	P1406	Respiratory secretion	2016-12-29	Integrated traditional Chinese & Western Medicine	1
KP1753	P1407	Respiratory secretion	2016-12-30	Surgery	0
KP1754	P1408	Respiratory secretion	2016-12-30	Medicine	1
KP1755	P1409	Respiratory secretion	2016-12-30	Outpatient	0
KP1756	P1410	Respiratory secretion	2016-12-31	Surgery	1
KP1757	P1411	Respiratory secretion	2016-12-31	ICU	1
KP1758	P1412	Respiratory secretion	2017-01-01	Rehabilitation	1
KP1759	P1413	Respiratory secretion	2017-01-01	ICU	0
KP1762	P1414	Drainage & Puncture fluid	2017-01-04	ICU	1
KP1763	P1415	Respiratory secretion	2017-01-04	Medicine	0
KP1766	P1416	Respiratory secretion	2017-01-04	Neonatal Ward	1
KP1769	P1417	Respiratory secretion	2017-01-05	ICU	1
KP1772	P1418	Urine	2017-01-05	Oncology	0
KP1774	P1419	Drainage & Puncture fluid	2017-01-06	Medicine	0
KP1777	P1420	Respiratory secretion	2017-01-07	Medicine	1
KP1779	P1421	Respiratory secretion	2017-01-09	Medicine	1
KP1780	P1422	Urine	2017-01-10	ICU	1
KP1781	P1423	Respiratory secretion	2017-01-10	ICU	0
KP1783	P1424	Tractus genitalis secretion	2017-01-11	Obstetrics & Gynecology	0
KP1785	P1425	Wound secretion	2017-01-11	Oncology	0
KP1788	P1426	Respiratory secretion	2017-01-12	Neonatal Ward	1
KP1790	P1427	Respiratory secretion	2017-01-12	ICU	1
KP1791	P1428	Drainage & Puncture fluid	2017-01-13	ICU	1
KP1795	P1429	Respiratory secretion	2017-01-14	ICU	0
KP1797	P1430	Respiratory secretion	2017-01-14	Infectious diseases	1
KP1803	P1431	Respiratory secretion	2017-01-16	ICU	0
KP1804	P1432	Respiratory secretion	2017-01-16	ICU	0
KP1805	P1433	Respiratory secretion	2017-01-16	ICU	0
KP1806	P1434	Blood	2017-01-17	ICU	1
KP1808	P1435	Drainage & Puncture fluid	2017-01-17	Surgery	1
KP1809	P1436	Respiratory secretion	2017-01-17	Surgery	1
KP1810	P1437	Respiratory secretion	2017-01-17	ICU	1
KP1811	P1438	Blood	2017-01-17	Pediatrics	0
KP1812	P1439	Respiratory secretion	2017-01-17	ICU	1
KP1818	P1440	Respiratory secretion	2017-01-19	Surgery	0
KP1819	P1441	Respiratory secretion	2017-01-19	Medicine	0
KP1821	P1442	Drainage & Puncture fluid	2017-01-20	ICU	1
KP1822	P1443	Abscess	2017-01-20	Surgery	1
KP1823	P1444	Respiratory secretion	2017-01-20	ICU	0
KP1826	P1445	Respiratory secretion	2017-01-20	ICU	1
KP1827	P1446	Respiratory secretion	2017-01-22	Surgery	1
KP1828	P1447	Respiratory secretion	2017-01-23	Outpatient	0
KP1830	P1448	Wound secretion	2017-01-25	ICU	1
KP1831	P1449	Abscess	2017-01-26	Surgery	1
KP1833	P1450	Respiratory secretion	2017-01-26	Medicine	1
KP1834	P1451	Abscess	2017-01-31	Surgery	0
KP1835	P1452	Respiratory secretion	2017-02-02	Surgery	0
KP1838	P1453	Drainage & Puncture fluid	2017-02-04	Neonatal Ward	1
KP1840	P1454	Respiratory secretion	2017-02-04	ICU	1
KP1841	P1455	Blood	2017-02-04	Medicine	0
KP1842	P1456	Respiratory secretion	2017-02-05	ICU	1
KP1844	P1457	Wound secretion	2017-02-07	Surgery	1
KP1845	P1458	Respiratory secretion	2017-02-07	ICU	1
KP1847	P1459	Respiratory secretion	2017-02-08	Medicine	0
KP1848	P1460	Respiratory secretion	2017-02-09	Rehabilitation	1
KP1849	P1461	Respiratory secretion	2017-02-09	Pediatrics	1
KP1852	P1462	Respiratory secretion	2017-02-10	Infectious diseases	0
KP1855	P1463	Respiratory secretion	2017-02-11	Medicine	1
KP1856	P1464	Blood	2017-02-16	ICU	1
KP1857	P1465	CSF	2017-02-17	ICU	0
KP1858	P1466	Urine	2017-02-18	Medicine	1
KP1859	P1467	Digestive system secretion	2017-02-18	ICU	1
KP1861	P1468	Respiratory secretion	2017-02-20	Medicine	1
KP1862	P1469	Tractus genitalis secretion	2017-02-21	Obstetrics & Gynecology	0
KP1863	P1470	Respiratory secretion	2017-02-21	Medicine	1
KP1864	P1471	Respiratory secretion	2017-02-22	Surgery	0
KP1865	P1472	Respiratory secretion	2017-02-23	Surgery	0
KP1868	P1473	Drainage & Puncture fluid	2017-02-27	Surgery	0
KP1871	P1474	Respiratory secretion	2017-02-28	ICU	0
KP1872	P1475	Respiratory secretion	2017-02-28	Integrated traditional Chinese & Western Medicine	1
KP1873	P1476	Respiratory secretion	2017-03-01	Medicine	0
KP1875	P1477	Respiratory secretion	2017-03-02	Outpatient	1
KP1876	P1478	Respiratory secretion	2017-03-03	Medicine	0
KP1877	P1479	Abscess	2017-03-04	Surgery	1
KP1878	P1480	Urine	2017-03-05	ICU	1
KP1879	P1481	Respiratory secretion	2017-03-06	ICU	1
KP1880	P1482	Respiratory secretion	2017-03-07	Rehabilitation	1
KP1881	P1483	Respiratory secretion	2017-03-07	Surgery	1
KP1882	P1484	Respiratory secretion	2017-03-08	Surgery	1
KP1883	P1485	Respiratory secretion	2017-03-08	Integrated traditional Chinese & Western Medicine	1
KP1884	P1486	Respiratory secretion	2017-03-08	Infectious diseases	1
KP1888	P1487	Blood	2017-03-12	Oncology	1
KP1889	P1488	Blood	2017-03-14	Surgery	0
KP1890	P1489	Respiratory secretion	2017-03-15	Surgery	1
KP1891	P1490	Respiratory secretion	2017-03-16	Surgery	1
KP1892	P1491	Respiratory secretion	2017-03-17	Medicine	1
KP1894	P1492	Blood	2017-03-18	Outpatient	1
KP1895	P1493	Drainage & Puncture fluid	2017-03-18	Surgery	0
KP1896	P1494	Blood	2017-03-19	Infectious diseases	0
KP1897	P1495	Drainage & Puncture fluid	2017-03-19	Surgery	1
KP1898	P1496	Urine	2017-03-19	Surgery	1
KP1899	P1497	Blood	2017-03-21	Outpatient	0
KP1900	P1498	Urine	2017-03-21	Surgery	1
KP1901	P1499	Respiratory secretion	2017-03-21	ICU	1
KP1902	P1500	Respiratory secretion	2017-03-22	Integrated traditional Chinese & Western Medicine	1
KP1903	P1501	Respiratory secretion	2017-03-23	ICU	1
KP1904	P1502	Respiratory secretion	2017-03-23	Pediatrics	1
KP1905	P1503	Respiratory secretion	2017-03-23	Medicine	1
KP1908	P1504	Respiratory secretion	2017-03-25	Medicine	1
KP1909	P1505	Respiratory secretion	2017-03-25	Surgery	1
KP1910	P1506	Respiratory secretion	2017-03-25	Surgery	1
KP1911	P1507	Respiratory secretion	2017-03-26	ICU	1
KP1912	P1508	Drainage & Puncture fluid	2017-03-27	Outpatient	1
KP1914	P1509	Respiratory secretion	2017-03-28	Medicine	1
KP1916	P1510	Blood	2017-03-29	Medicine	1
KP1917	P1511	Digestive system secretion	2017-03-29	Surgery	1
KP1918	P1512	Respiratory secretion	2017-03-29	Integrated traditional Chinese & Western Medicine	1
KP1919	P1513	Respiratory secretion	2017-03-29	Medicine	1
KP1922	P1514	Respiratory secretion	2017-03-31	ICU	0
KP1924	P1515	Drainage & Puncture fluid	2017-04-01	ICU	1
KP1925	P1516	Respiratory secretion	2017-04-01	ICU	1
KP1926	P1517	Respiratory secretion	2017-04-02	ICU	1
KP1929	P1518	Wound secretion	2017-04-03	Surgery	1
KP1933	P1519	Blood	2017-04-06	ICU	1
KP1934	P1520	Respiratory secretion	2017-04-06	Outpatient	1
KP1936	P1521	Digestive system secretion	2017-04-06	Surgery	1
KP1937	P1522	Drainage & Puncture fluid	2017-04-07	Surgery	1
KP1938	P1523	Respiratory secretion	2017-04-08	Surgery	1
KP1939	P1524	Blood	2017-04-09	Neonatal Ward	1
KP1941	P1525	Respiratory secretion	2017-04-10	Surgery	1
KP1942	P1526	Blood	2017-04-11	Neonatal Ward	1
KP1944	P1527	Blood	2017-04-11	Neonatal Ward	0
KP1945	P1528	Abscess	2017-04-11	Outpatient	1
KP1947	P1529	Respiratory secretion	2017-04-11	Surgery	1
KP1948	P1530	Respiratory secretion	2017-04-11	Neonatal Ward	1
KP1949	P1531	Blood	2017-04-12	ICU	1
KP1951	P1532	Urine	2017-04-12	Surgery	1
KP1952	P1533	Urine	2017-04-12	Surgery	0
KP1954	P1534	Respiratory secretion	2017-04-12	Medicine	1
KP1955	P1535	Blood	2017-04-13	Outpatient	0
KP1957	P1536	Others	2017-04-14	Surgery	1
KP1958	P1537	Blood	2017-04-15	Surgery	1
KP1959	P1538	Respiratory secretion	2017-04-15	ICU	1
KP1960	P1539	Respiratory secretion	2017-04-15	Surgery	1
KP1961	P1540	Respiratory secretion	2017-04-15	Outpatient	1
KP1962	P1541	Blood	2017-04-15	ICU	1
KP1965	P1542	Blood	2017-04-16	Medicine	1
KP1966	P1543	CSF	2017-04-16	Surgery	0
KP1967	P1544	Others	2017-04-17	Surgery	1
KP1969	P1545	Drainage & Puncture fluid	2017-04-19	Surgery	1
KP1971	P1546	Respiratory secretion	2017-04-19	ICU	1
KP1972	P1547	Respiratory secretion	2017-04-19	Surgery	1
KP1973	P1548	Respiratory secretion	2017-04-19	Surgery	1
KP1978	P1549	Respiratory secretion	2017-04-21	Surgery	1
KP1979	P1550	Respiratory secretion	2017-04-21	Pediatrics	1
KP1981	P1551	Respiratory secretion	2017-04-21	Surgery	1
KP1982	P1552	Blood	2017-04-21	Infectious diseases	1
KP1983	P1553	Respiratory secretion	2017-04-22	ICU	1
KP1984	P1554	Blood	2017-04-24	Pediatrics	1
KP1987	P1555	Wound secretion	2017-04-25	Outpatient	1
KP1989	P1556	Respiratory secretion	2017-04-25	Medicine	0
KP1990	P1557	Respiratory secretion	2017-04-25	ICU	1
KP1991	P1558	Respiratory secretion	2017-04-27	ICU	1
KP1992	P1559	Respiratory secretion	2017-04-27	ICU	1
KP1993	P1560	Respiratory secretion	2017-04-27	Integrated traditional Chinese & Western Medicine	0
KP1994	P1561	Blood	2017-04-28	Surgery	1
KP1996	P1562	Wound secretion	2017-04-28	Surgery	1
KP1998	P1563	Urine	2017-04-28	Medicine	1
KP1999	P1564	Urine	2017-04-28	Medicine	1
KP2000	P1565	Respiratory secretion	2017-04-28	ICU	1
KP2002	P1566	Abscess	2017-04-28	Surgery	0
KP2004	P1567	Respiratory secretion	2017-04-29	Medicine	1
KP2005	P1568	Respiratory secretion	2017-04-29	Surgery	1
KP2006	P1569	Drainage & Puncture fluid	2017-04-29	ICU	1
KP2007	P1570	Blood	2017-04-30	Neonatal Ward	1
KP2008	P1571	Respiratory secretion	2017-04-30	Surgery	0
KP2009	P1572	Respiratory secretion	2017-05-01	ICU	1
KP2012	P1573	Drainage & Puncture fluid	2017-05-04	Neonatal Ward	0
KP2013	P1574	Blood	2017-05-04	Surgery	1
KP2014	P1575	Respiratory secretion	2017-05-04	Surgery	1
KP2015	P1576	Respiratory secretion	2017-05-04	ICU	1
KP2017	P1577	Respiratory secretion	2017-05-05	Outpatient	1
KP2018	P1578	Respiratory secretion	2017-05-05	ICU	0
KP2019	P1579	Respiratory secretion	2017-05-05	Medicine	1
KP2020	P1580	Respiratory secretion	2017-05-05	ICU	1
KP2022	P1581	Blood	2017-05-07	Neonatal Ward	1
KP2023	P1582	Respiratory secretion	2017-05-07	Integrated traditional Chinese & Western Medicine	1
KP2024	P1583	Respiratory secretion	2017-05-08	Outpatient	1
KP2025	P1584	Blood	2017-05-08	Surgery	1
KP2026	P1585	Blood	2017-05-09	Neonatal Ward	1
KP2027	P1586	Respiratory secretion	2017-05-09	ICU	1
KP2028	P1587	Respiratory secretion	2017-05-09	ICU	1
KP2031	P1588	Respiratory secretion	2017-05-10	Medicine	1
KP2032	P1589	Respiratory secretion	2017-05-10	Medicine	0
KP2035	P1590	Respiratory secretion	2017-05-11	ICU	1
KP2036	P1591	Respiratory secretion	2017-05-11	Surgery	1
KP2037	P1592	Respiratory secretion	2017-05-11	Surgery	1
KP2038	P1593	CSF	2017-05-12	Infectious diseases	1
KP2040	P1594	Respiratory secretion	2017-05-12	Neonatal Ward	1
KP2044	P1595	Wound secretion	2017-05-14	Surgery	1
KP2045	P1596	Respiratory secretion	2017-05-15	Medicine	1
KP2046	P1597	Respiratory secretion	2017-05-15	ICU	1
KP2049	P1598	Drainage & Puncture fluid	2017-05-17	Surgery	1
KP2050	P1599	Respiratory secretion	2017-05-17	Outpatient	0
KP2052	P1600	Respiratory secretion	2017-05-17	Medicine	1
KP2053	P1601	Blood	2017-05-18	Oncology	0
KP2054	P1602	Respiratory secretion	2017-05-18	Neonatal Ward	1
KP2055	P1603	Respiratory secretion	2017-05-18	Outpatient	1
KP2056	P1604	Others	2017-05-18	Obstetrics & Gynecology	0
KP2057	P1605	Respiratory secretion	2017-05-19	ICU	0
KP2058	P1606	Respiratory secretion	2017-05-19	Pediatrics	1
KP2059	P1607	Respiratory secretion	2017-05-19	Integrated traditional Chinese & Western Medicine	1
KP2060	P1608	Respiratory secretion	2017-05-20	Pediatrics	1
KP2061	P1609	Blood	2017-05-22	Surgery	1
KP2062	P1610	Wound secretion	2017-05-22	ICU	1
KP2063	P1611	Drainage & Puncture fluid	2017-05-22	ICU	1
KP2064	P1612	Respiratory secretion	2017-05-22	Medicine	1
KP2065	P1613	Respiratory secretion	2017-05-22	ICU	1
KP2069	P1614	Drainage & Puncture fluid	2017-05-23	Surgery	1
KP2071	P1615	Respiratory secretion	2017-05-23	Rehabilitation	0
KP2073	P1616	Digestive system secretion	2017-05-24	Neonatal Ward	1
KP2074	P1617	Respiratory secretion	2017-05-24	ICU	0
KP2075	P1618	Blood	2017-05-24	Surgery	1
KP2076	P1619	Drainage & Puncture fluid	2017-05-25	Infectious diseases	1
KP2077	P1620	Wound secretion	2017-05-25	Surgery	1
KP2080	P1621	Respiratory secretion	2017-05-25	ICU	0
KP2082	P1622	Wound secretion	2017-05-25	Medicine	0
KP2083	P1623	Blood	2017-05-26	ICU	1
KP2084	P1624	Respiratory secretion	2017-05-26	Surgery	0
KP2085	P1625	Respiratory secretion	2017-05-26	ICU	0
KP2086	P1626	Urine	2017-05-27	Infectious diseases	1
KP2087	P1627	Respiratory secretion	2017-05-27	ICU	1
KP2088	P1628	Respiratory secretion	2017-05-27	ICU	1
KP2090	P1629	Respiratory secretion	2017-05-27	Medicine	1
KP2091	P1630	Blood	2017-05-28	ICU	1
KP2092	P1631	CSF	2017-05-29	ICU	1
KP2093	P1632	Respiratory secretion	2017-05-29	Pediatrics	1
KP2096	P1633	Respiratory secretion	2017-05-30	Medicine	1
KP2098	P1634	Wound secretion	2017-05-31	ICU	1
KP2100	P1635	Respiratory secretion	2017-06-01	Neonatal Ward	1
KP2101	P1636	Respiratory secretion	2017-06-01	Surgery	1
KP2104	P1637	Respiratory secretion	2017-06-01	Outpatient	0
KP2105	P1638	Blood	2017-06-02	Oncology	1
KP2110	P1639	Respiratory secretion	2017-06-02	ICU	1
KP2111	P1640	Respiratory secretion	2017-06-03	Integrated traditional Chinese & Western Medicine	1
KP2113	P1641	Respiratory secretion	2017-06-04	ICU	1
KP2114	P1642	Wound secretion	2017-06-05	Surgery	1
KP2116	P1643	Abscess	2017-06-05	Surgery	0
KP2117	P1644	Drainage & Puncture fluid	2017-06-06	ICU	1
KP2119	P1645	Blood	2017-06-07	ICU	1
KP2121	P1646	Respiratory secretion	2017-06-09	ICU	0
KP2122	P1647	Respiratory secretion	2017-06-09	Rehabilitation	1
KP2124	P1648	Respiratory secretion	2017-06-09	Neonatal Ward	1
KP2125	P1649	Respiratory secretion	2017-06-11	Neonatal Ward	1
KP2126	P1650	Tractus genitalis secretion	2017-06-12	Obstetrics & Gynecology	0
KP2127	P1651	Respiratory secretion	2017-06-12	Outpatient	1
KP2129	P1652	Respiratory secretion	2017-06-12	Medicine	0
KP2131	P1653	Respiratory secretion	2017-06-12	Outpatient	0
KP2132	P1654	Respiratory secretion	2017-06-12	ICU	0
KP2133	P1655	Digestive system secretion	2017-06-13	Surgery	1
KP2134	P1656	Blood	2017-06-13	ICU	1
KP2135	P1657	Digestive system secretion	2017-06-13	Pediatrics	1
KP2136	P1658	Urine	2017-06-13	Surgery	0
KP2137	P1659	Urine	2017-06-13	Surgery	0
KP2138	P1660	Respiratory secretion	2017-06-13	ICU	1
KP2139	P1661	Urine	2017-06-14	Rehabilitation	0
KP2140	P1662	Respiratory secretion	2017-06-14	Neonatal Ward	1
KP2142	P1663	Drainage & Puncture fluid	2017-06-15	Outpatient	0
KP2144	P1664	Blood	2017-06-15	Medicine	0
KP2145	P1665	Respiratory secretion	2017-06-16	Surgery	1
KP2146	P1666	Blood	2017-06-17	Outpatient	1
KP2147	P1667	Digestive system secretion	2017-06-17	ICU	1
KP2148	P1668	CSF	2017-06-18	Outpatient	0
KP2149	P1669	Respiratory secretion	2017-06-18	ICU	1
KP2150	P1670	Drainage & Puncture fluid	2017-06-18	ICU	1
KP2151	P1671	Respiratory secretion	2017-06-19	Surgery	1
KP2152	P1672	Abscess	2017-06-20	Surgery	1
KP2154	P1673	Abscess	2017-06-21	Surgery	1
KP2157	P1674	Blood	2017-06-21	Medicine	1
KP2158	P1675	Blood	2017-06-22	Surgery	1
KP2160	P1676	Respiratory secretion	2017-06-22	ICU	0
KP2161	P1677	Abscess	2017-06-23	Surgery	1
KP2162	P1678	Respiratory secretion	2017-06-25	Surgery	0
KP2163	P1679	Drainage & Puncture fluid	2017-06-25	Surgery	1
KP2164	P1680	Wound secretion	2017-06-26	Surgery	0
KP2165	P1681	Respiratory secretion	2017-06-26	ICU	1
KP2166	P1682	Respiratory secretion	2017-06-26	Medicine	0
KP2167	P1683	Blood	2017-06-26	Surgery	0
KP2168	P1684	Others	2017-06-27	Infectious diseases	0
KP2169	P1685	Urine	2017-06-27	Surgery	0
KP2170	P1686	Drainage & Puncture fluid	2017-06-27	Surgery	1
KP2172	P1687	Respiratory secretion	2017-06-27	Pediatrics	1
KP2173	P1688	Blood	2017-06-27	Surgery	1
KP2174	P1689	Wound secretion	2017-06-28	Medicine	1
KP2175	P1690	Respiratory secretion	2017-06-28	Surgery	1
KP2176	P1691	Respiratory secretion	2017-06-28	Surgery	1
KP2178	P1692	Respiratory secretion	2017-06-29	Integrated traditional Chinese & Western Medicine	0
KP2179	P1693	Respiratory secretion	2017-06-29	ICU	1
KP2180	P1694	Urine	2017-06-30	Medicine	1
KP2181	P1695	Respiratory secretion	2017-06-30	ICU	1
KP2182	P1696	Urine	2017-07-01	Outpatient	1
KP2183	P1697	Urine	2017-07-01	Rehabilitation	1
KP2184	P1698	Respiratory secretion	2017-07-01	ICU	0
KP2185	P1699	Wound secretion	2017-07-02	Surgery	1
KP2186	P1700	Respiratory secretion	2017-07-02	ICU	1
KP2187	P1701	Respiratory secretion	2017-07-02	Medicine	1
KP2188	P1702	Respiratory secretion	2017-07-03	Medicine	1
KP2189	P1703	Urine	2017-07-04	ICU	1
KP2190	P1704	Respiratory secretion	2017-07-05	Surgery	1
KP2192	P1705	Urine	2017-07-05	Oncology	0
KP2193	P1706	Urine	2017-07-06	Outpatient	1
KP2194	P1707	Respiratory secretion	2017-07-06	Infectious diseases	1
KP2195	P1708	Respiratory secretion	2017-07-07	Surgery	1
KP2196	P1709	Respiratory secretion	2017-07-07	Neonatal Ward	1
KP2198	P1710	Respiratory secretion	2017-07-10	Pediatrics	1
KP2199	P1711	Respiratory secretion	2017-07-10	Medicine	1
KP2200	P1712	Blood	2017-07-11	Outpatient	1
KP2201	P1713	Blood	2017-07-11	ICU	1
KP2203	P1714	Urine	2017-07-11	ICU	1
KP2206	P1715	Abscess	2017-07-12	Surgery	1
KP2207	P1716	Respiratory secretion	2017-07-12	Outpatient	1
KP2208	P1717	Respiratory secretion	2017-07-13	ICU	1
KP2209	P1718	Respiratory secretion	2017-07-13	Surgery	1
KP2211	P1719	Blood	2017-07-14	Surgery	1
KP2212	P1720	Respiratory secretion	2017-07-15	Medicine	1
KP2213	P1721	Blood	2017-07-17	Surgery	1
KP2214	P1722	Urine	2017-07-17	ICU	1
KP2215	P1723	Respiratory secretion	2017-07-17	Rehabilitation	1
KP2216	P1724	Respiratory secretion	2017-07-17	ICU	1
KP2217	P1725	Digestive system secretion	2017-07-18	Neonatal Ward	1
KP2218	P1726	Blood	2017-07-18	Pediatrics	1
KP2219	P1727	Respiratory secretion	2017-07-19	ICU	1
KP2221	P1728	Respiratory secretion	2017-07-20	ICU	1
KP2222	P1729	Respiratory secretion	2017-07-21	ICU	1
KP2223	P1730	Respiratory secretion	2017-07-21	Medicine	1
KP2224	P1731	Respiratory secretion	2017-07-21	Surgery	1
KP2225	P1732	Urine	2017-07-21	Medicine	0
KP2228	P1733	Respiratory secretion	2017-07-24	Rehabilitation	1
KP2229	P1734	Respiratory secretion	2017-07-24	Oncology	1
KP2230	P1735	Abscess	2017-07-24	Surgery	0
KP2231	P1736	Digestive system secretion	2017-07-25	Neonatal Ward	1
KP2232	P1737	Wound secretion	2017-07-25	Surgery	1
KP2233	P1738	Respiratory secretion	2017-07-25	ICU	1
KP2234	P1739	Respiratory secretion	2017-07-25	ICU	1
KP2236	P1740	Urine	2017-07-26	Outpatient	1
KP2238	P1741	Respiratory secretion	2017-07-26	Surgery	1
KP2239	P1742	Respiratory secretion	2017-07-26	ICU	1
KP2241	P1743	Abscess	2017-07-27	Surgery	0
KP2243	P1744	Blood	2017-07-27	Medicine	1
KP2244	P1745	Digestive system secretion	2017-07-28	Neonatal Ward	1
KP2245	P1746	Respiratory secretion	2017-07-28	Neonatal Ward	1
KP2247	P1747	Respiratory secretion	2017-07-30	Surgery	1
KP2249	P1748	Respiratory secretion	2017-07-31	Medicine	0
KP2250	P1749	Blood	2017-08-01	Pediatrics	1
KP2251	P1750	Blood	2017-08-01	ICU	1
KP2254	P1751	Respiratory secretion	2017-08-01	Infectious diseases	1
KP2255	P1752	Respiratory secretion	2017-08-02	ICU	1
KP2256	P1753	Respiratory secretion	2017-08-02	ICU	1
KP2257	P1754	Drainage & Puncture fluid	2017-08-02	Surgery	1
KP2259	P1755	Wound secretion	2017-08-03	Medicine	1
KP2262	P1756	Wound secretion	2017-08-04	Surgery	1
KP2263	P1757	Others	2017-08-04	Surgery	1
KP2264	P1758	Respiratory secretion	2017-08-04	Outpatient	0
KP2266	P1759	Respiratory secretion	2017-08-05	ICU	1
KP2267	P1760	Blood	2017-08-06	Surgery	1
KP2268	P1761	Wound secretion	2017-08-07	ICU	1
KP2269	P1762	Urine	2017-08-08	Rehabilitation	1
KP2271	P1763	Respiratory secretion	2017-08-08	Outpatient	1
KP2272	P1764	Digestive system secretion	2017-08-09	Neonatal Ward	0
KP2275	P1765	Respiratory secretion	2017-08-10	Rehabilitation	1
KP2276	P1766	Respiratory secretion	2017-08-11	ICU	1
KP2277	P1767	Respiratory secretion	2017-08-12	Neonatal Ward	1
KP2278	P1768	Respiratory secretion	2017-08-14	Medicine	0
KP2279	P1769	Respiratory secretion	2017-08-14	ICU	1
KP2280	P1770	Respiratory secretion	2017-08-15	ICU	1
KP2282	P1771	Urine	2017-08-16	Surgery	1
KP2283	P1772	Respiratory secretion	2017-08-16	Pediatrics	1
KP2285	P1773	Respiratory secretion	2017-08-17	Oncology	1
KP2286	P1774	Drainage & Puncture fluid	2017-08-20	Surgery	1
KP2287	P1775	Urine	2017-08-21	Medicine	1
KP2288	P1776	Respiratory secretion	2017-08-21	ICU	1
KP2289	P1777	Drainage & Puncture fluid	2017-08-22	Surgery	1
KP2290	P1778	Abscess	2017-08-23	Surgery	0
KP2291	P1779	Respiratory secretion	2017-08-23	Medicine	0
KP2292	P1780	Blood	2017-08-24	Outpatient	1
KP2293	P1781	Respiratory secretion	2017-08-24	Medicine	1
KP2294	P1782	Respiratory secretion	2017-08-24	Surgery	1
KP2295	P1783	CSF	2017-08-25	Outpatient	1
KP2297	P1784	Respiratory secretion	2017-08-25	Integrated traditional Chinese & Western Medicine	1
KP2298	P1785	Respiratory secretion	2017-08-26	ICU	1
KP2299	P1786	Respiratory secretion	2017-08-27	ICU	1
KP2300	P1787	Respiratory secretion	2017-08-27	ICU	0
KP2301	P1788	Respiratory secretion	2017-08-28	Medicine	0
KP2303	P1789	Respiratory secretion	2017-08-29	ICU	1
KP2304	P1790	Respiratory secretion	2017-08-29	ICU	0
KP2305	P1791	Drainage & Puncture fluid	2017-08-31	Neonatal Ward	1
KP2306	P1792	Respiratory secretion	2017-09-03	ICU	1
KP2307	P1793	Respiratory secretion	2017-09-06	Integrated traditional Chinese & Western Medicine	1
KP2308	P1794	Drainage & Puncture fluid	2017-09-07	Surgery	1
KP2309	P1795	Blood	2017-09-07	Medicine	1
KP2310	P1796	Wound secretion	2017-09-07	Surgery	1
KP2311	P1797	Blood	2017-09-08	Medicine	1
KP2312	P1798	Respiratory secretion	2017-09-08	Pediatrics	1
KP2313	P1799	Respiratory secretion	2017-09-08	Surgery	0
KP2314	P1800	Respiratory secretion	2017-09-08	ICU	1
KP2315	P1801	Blood	2017-09-08	Outpatient	1
KP2316	P1802	Urine	2017-09-10	Surgery	1
KP2317	P1803	Drainage & Puncture fluid	2017-09-11	Surgery	1
KP2318	P1804	Wound secretion	2017-09-11	Medicine	1
KP2319	P1805	Respiratory secretion	2017-09-11	Pediatrics	1
KP2320	P1806	Blood	2017-09-12	Pediatrics	1
KP2321	P1807	Urine	2017-09-12	Medicine	0
KP2322	P1808	Respiratory secretion	2017-09-12	Surgery	1
KP2324	P1809	Abscess	2017-09-13	Medicine	0
KP2325	P1810	Respiratory secretion	2017-09-13	Outpatient	1
KP2326	P1811	Respiratory secretion	2017-09-13	Surgery	1
KP2327	P1812	Respiratory secretion	2017-09-13	Surgery	0
KP2328	P1813	Wound secretion	2017-09-14	Medicine	1
KP2329	P1814	Drainage & Puncture fluid	2017-09-15	Surgery	1
KP2330	P1815	Urine	2017-09-16	Surgery	1
KP2331	P1816	Blood	2017-09-16	ICU	1
KP2332	P1817	Tractus genitalis secretion	2017-09-18	Obstetrics & Gynecology	1
KP2333	P1818	Wound secretion	2017-09-19	Medicine	1
KP2334	P1819	Tractus genitalis secretion	2017-09-19	Surgery	1
KP2335	P1820	Digestive system secretion	2017-09-20	Surgery	1
KP2336	P1821	Drainage & Puncture fluid	2017-09-20	Medicine	1
KP2337	P1822	Blood	2017-09-20	Surgery	1
KP2338	P1823	Abscess	2017-09-20	Surgery	1
KP2340	P1824	Respiratory secretion	2017-09-20	ICU	1
KP2341	P1825	Drainage & Puncture fluid	2017-09-21	ICU	1
KP2343	P1826	Respiratory secretion	2017-09-21	ICU	1
KP2344	P1827	Others	2017-09-22	Medicine	1
KP2346	P1828	Respiratory secretion	2017-09-23	Medicine	1
KP2347	P1829	Blood	2017-09-24	Medicine	1
KP2348	P1830	Respiratory secretion	2017-09-24	Surgery	0
KP2349	P1831	Respiratory secretion	2017-09-25	Pediatrics	1
KP2350	P1832	Respiratory secretion	2017-09-25	Integrated traditional Chinese & Western Medicine	1
KP2351	P1833	Tractus genitalis secretion	2017-09-26	Outpatient	1
KP2352	P1834	Respiratory secretion	2017-09-26	Medicine	0
KP2353	P1835	Respiratory secretion	2017-09-26	Neonatal Ward	1
KP2354	P1836	Respiratory secretion	2017-09-26	ICU	1
KP2356	P1837	Respiratory secretion	2017-09-27	Surgery	1
KP2357	P1838	Digestive system secretion	2017-09-28	Neonatal Ward	1
KP2358	P1839	Respiratory secretion	2017-09-28	Outpatient	1
KP2359	P1840	Respiratory secretion	2017-09-28	ICU	1
KP2361	P1841	Blood	2017-09-28	ICU	1
KP2362	P1842	Blood	2017-09-28	Medicine	1
KP2363	P1843	Respiratory secretion	2017-09-28	Infectious diseases	1
KP2364	P1844	Wound secretion	2017-09-29	ICU	1
KP2366	P1845	Urine	2017-09-30	Surgery	0
KP2368	P1846	Urine	2017-10-01	Rehabilitation	1
KP2369	P1847	Respiratory secretion	2017-10-01	ICU	1
KP2370	P1848	Respiratory secretion	2017-10-02	Neonatal Ward	1
KP2371	P1849	Respiratory secretion	2017-10-02	Outpatient	1
KP2372	P1850	Respiratory secretion	2017-10-02	Surgery	1
KP2373	P1851	Respiratory secretion	2017-10-03	Medicine	1
KP2374	P1852	Urine	2017-10-04	Medicine	1
KP2375	P1853	Respiratory secretion	2017-10-04	Surgery	0
KP2376	P1854	Respiratory secretion	2017-10-04	Medicine	1
KP2377	P1855	Respiratory secretion	2017-10-05	Infectious diseases	1
KP2378	P1856	CSF	2017-10-09	Surgery	1
KP2379	P1857	Respiratory secretion	2017-10-09	ICU	1
KP2380	P1858	Others	2017-10-10	Surgery	1
KP2381	P1859	Respiratory secretion	2017-10-17	Surgery	1
KP2383	P1860	Respiratory secretion	2017-10-18	Neonatal Ward	0
KP2384	P1861	Blood	2017-10-19	Pediatrics	1
KP2385	P1862	Respiratory secretion	2017-10-19	Rehabilitation	0
KP2386	P1863	Respiratory secretion	2017-10-19	Integrated traditional Chinese & Western Medicine	1
KP2388	P1864	Respiratory secretion	2017-10-20	ICU	1
KP2389	P1865	Blood	2017-10-20	Surgery	1
KP2390	P1866	CSF	2017-10-22	Surgery	1
KP2391	P1867	Respiratory secretion	2017-10-22	ICU	1
KP2392	P1868	Respiratory secretion	2017-10-22	ICU	1
KP2393	P1869	Digestive system secretion	2017-10-23	Neonatal Ward	1
KP2394	P1870	CSF	2017-10-23	ICU	1
KP2395	P1871	Respiratory secretion	2017-10-23	ICU	1
KP2396	P1872	Respiratory secretion	2017-10-23	ICU	1
KP2397	P1873	Respiratory secretion	2017-10-23	Medicine	1
KP2399	P1874	Respiratory secretion	2017-10-23	ICU	1
KP2400	P1875	Wound secretion	2017-10-24	Outpatient	1
KP2401	P1876	Respiratory secretion	2017-10-24	ICU	1
KP2402	P1877	Respiratory secretion	2017-10-24	Medicine	1
KP2403	P1878	Respiratory secretion	2017-10-24	Surgery	1
KP2404	P1879	Tractus genitalis secretion	2017-10-25	Surgery	1
KP2405	P1880	Respiratory secretion	2017-10-25	ICU	1
KP2406	P1881	Respiratory secretion	2017-10-25	ICU	1
KP2407	P1882	Respiratory secretion	2017-10-25	Medicine	1
KP2408	P1883	Abscess	2017-10-26	Surgery	1
KP2410	P1884	Respiratory secretion	2017-10-27	Integrated traditional Chinese & Western Medicine	1
KP2411	P1885	Blood	2017-10-29	Pediatrics	1
KP2412	P1886	Respiratory secretion	2017-10-29	Integrated traditional Chinese & Western Medicine	1
KP2413	P1887	Respiratory secretion	2017-10-29	ICU	1
KP2414	P1888	Respiratory secretion	2017-10-29	ICU	1
KP2415	P1889	Respiratory secretion	2017-10-30	ICU	0
KP2416	P1890	Respiratory secretion	2017-10-31	Medicine	0
KP2417	P1891	Respiratory secretion	2017-10-31	Surgery	1
KP2418	P1892	Respiratory secretion	2017-10-31	Medicine	1
KP2419	P1893	Respiratory secretion	2017-11-01	Neonatal Ward	1
KP2420	P1894	Urine	2017-11-02	Oncology	1
KP2421	P1895	Urine	2017-11-03	Outpatient	1
KP2422	P1896	Respiratory secretion	2017-11-05	ICU	1
KP2423	P1897	Respiratory secretion	2017-11-06	ICU	1
KP2424	P1898	Respiratory secretion	2017-11-06	Rehabilitation	1
KP2426	P1899	Respiratory secretion	2017-11-08	Medicine	1
KP2430	P1900	Respiratory secretion	2017-11-12	Outpatient	0
KP2431	P1901	Abscess	2017-11-15	Infectious diseases	0
KP2432	P1902	Respiratory secretion	2017-11-16	ICU	1
KP2433	P1903	Respiratory secretion	2017-11-16	ICU	1
KP2434	P1904	Drainage & Puncture fluid	2017-11-17	Surgery	1
KP2435	P1905	Respiratory secretion	2017-11-17	Rehabilitation	1
KP2437	P1906	Respiratory secretion	2017-11-17	Surgery	1
KP2438	P1907	Respiratory secretion	2017-11-17	Outpatient	1
KP2440	P1908	Wound secretion	2017-11-18	Surgery	1
KP2441	P1909	Respiratory secretion	2017-11-18	Pediatrics	0
KP2442	P1910	Respiratory secretion	2017-11-18	Outpatient	1
KP2443	P1911	Respiratory secretion	2017-11-19	ICU	0
KP2445	P1912	Respiratory secretion	2017-11-20	Outpatient	1
KP2447	P1913	Respiratory secretion	2017-11-21	ICU	1
KP2449	P1914	Blood	2017-11-22	ICU	1
KP2451	P1915	Drainage & Puncture fluid	2017-11-23	ICU	1
KP2452	P1916	Digestive system secretion	2017-11-24	Neonatal Ward	1
KP2453	P1917	Respiratory secretion	2017-11-25	Neonatal Ward	1
KP2455	P1918	Abscess	2017-11-28	Surgery	0
KP2457	P1919	Urine	2017-11-28	Medicine	0
KP2458	P1920	Respiratory secretion	2017-11-28	Neonatal Ward	1
KP2459	P1921	Urine	2017-11-29	ICU	1
KP2461	P1922	Respiratory secretion	2017-11-29	Medicine	1
KP2462	P1923	Blood	2017-11-30	Medicine	1
KP2463	P1924	Drainage & Puncture fluid	2017-11-30	ICU	1
KP2464	P1925	Respiratory secretion	2017-12-01	ICU	0
KP2468	P1926	Drainage & Puncture fluid	2017-12-03	Surgery	1
KP2470	P1927	Blood	2017-12-05	ICU	1
KP2471	P1928	Respiratory secretion	2017-12-05	Surgery	0
KP2475	P1929	Respiratory secretion	2017-12-07	Rehabilitation	1
KP2476	P1930	Respiratory secretion	2017-12-08	ICU	1
KP2478	P1931	Drainage & Puncture fluid	2017-12-10	ICU	0
KP2479	P1932	Respiratory secretion	2017-12-10	ICU	1
KP2480	P1933	Blood	2017-12-11	Oncology	1
KP2482	P1934	Urine	2017-12-11	Medicine	1
KP2483	P1935	Respiratory secretion	2017-12-11	Surgery	1
KP2484	P1936	Respiratory secretion	2017-12-11	Surgery	0
KP2486	P1937	Abscess	2017-12-13	Surgery	1
KP2487	P1938	Digestive system secretion	2017-12-14	Medicine	1
KP2488	P1939	Drainage & Puncture fluid	2017-12-15	ICU	1
KP2492	P1940	Urine	2017-12-16	Surgery	1
KP2493	P1941	Drainage & Puncture fluid	2017-12-17	ICU	1
KP2494	P1942	Respiratory secretion	2017-12-17	Pediatrics	0
KP2497	P1943	Blood	2017-12-18	Neonatal Ward	1
KP2499	P1944	CSF	2017-12-18	ICU	0
KP2500	P1945	Respiratory secretion	2017-12-18	Outpatient	0
KP2501	P1946	Respiratory secretion	2017-12-18	ICU	1
KP2504	P1947	Blood	2017-12-20	ICU	1
KP2505	P1948	Blood	2017-12-21	Neonatal Ward	1
KP2506	P1949	Digestive system secretion	2017-12-21	Surgery	1
KP2507	P1950	Respiratory secretion	2017-12-22	Surgery	1
KP2508	P1951	Respiratory secretion	2017-12-23	ICU	1
KP2510	P1952	Abscess	2017-12-25	Obstetrics & Gynecology	0
KP2511	P1953	Drainage & Puncture fluid	2017-12-25	Outpatient	1
KP2512	P1954	Respiratory secretion	2017-12-26	ICU	1
KP2513	P1955	Respiratory secretion	2017-12-26	Neonatal Ward	1
KP2514	P1956	Respiratory secretion	2017-12-26	ICU	1
KP2516	P1957	Abscess	2017-12-27	Medicine	1
KP2517	P1958	Drainage & Puncture fluid	2017-12-27	Surgery	1
KP2519	P1959	Respiratory secretion	2017-12-29	ICU	1
KP2521	P1960	Digestive system secretion	2017-12-29	Surgery	0
KP2522	P1961	Respiratory secretion	2017-12-30	ICU	1
KP2523	P1962	Drainage & Puncture fluid	2017-12-30	Neonatal Ward	1
KP2525	P1963	Respiratory secretion	2017-12-31	Medicine	0
KP2527	P1964	Respiratory secretion	2018-01-02	ICU	1
KP2528	P1965	Abscess	2018-01-02	ICU	0
KP2529	P1966	Tractus genitalis secretion	2018-01-02	Outpatient	0
KP2530	P1967	Drainage & Puncture fluid	2018-01-03	Surgery	1
KP2532	P1968	Urine	2018-01-03	Surgery	1
KP2533	P1969	Tractus genitalis secretion	2018-01-03	Obstetrics & Gynecology	0
KP2534	P1970	Respiratory secretion	2018-01-03	ICU	1
KP2535	P1971	Urine	2018-01-04	Surgery	0
KP2538	P1972	Respiratory secretion	2018-01-04	ICU	1
KP2539	P1973	Respiratory secretion	2018-01-25	Rehabilitation	1
KP2541	P1974	Respiratory secretion	2018-01-25	Outpatient	1
KP2542	P1975	Respiratory secretion	2018-01-26	ICU	1
KP2543	P1976	Respiratory secretion	2018-01-26	Outpatient	1
KP2544	P1977	Respiratory secretion	2018-01-28	Neonatal Ward	1
KP2545	P1978	Respiratory secretion	2018-01-28	ICU	1
KP2547	P1979	Respiratory secretion	2018-01-30	ICU	0
KP2548	P1980	Wound secretion	2018-01-31	Surgery	1
KP2550	P1981	Abscess	2018-02-01	Surgery	1
KP2551	P1982	Respiratory secretion	2018-02-02	Medicine	0
KP2552	P1983	Urine	2018-02-03	Medicine	1
KP2553	P1984	CSF	2018-02-04	Surgery	1
KP2555	P1985	Respiratory secretion	2018-02-04	Medicine	1
KP2558	P1986	Wound secretion	2018-02-05	Surgery	1
KP2559	P1987	Respiratory secretion	2018-02-05	ICU	0
KP2561	P1988	Digestive system secretion	2018-02-07	Neonatal Ward	0
KP2562	P1989	Digestive system secretion	2018-02-07	Neonatal Ward	1
KP2565	P1990	Urine	2018-02-09	Medicine	1
KP2566	P1991	Respiratory secretion	2018-02-09	ICU	1
KP2567	P1992	Blood	2018-02-10	Neonatal Ward	1
KP2568	P1993	Wound secretion	2018-02-11	ICU	1
KP2569	P1994	Respiratory secretion	2018-02-12	ICU	1
KP2570	P1995	Respiratory secretion	2018-02-12	Medicine	0
KP2571	P1996	Respiratory secretion	2018-02-15	Pediatrics	1
KP2572	P1997	Respiratory secretion	2018-02-17	Oncology	1
KP2573	P1998	Respiratory secretion	2018-02-22	ICU	1
[truncated: 195 more rows]
