# Supplementary material for: Large-Scale Genomic Epidemiology of Klebsiella pneumoniae Identified Clone Divergence with Hypervirulent Plus Antimicrobial-Resistant Characteristics Causing Within-Ward Strain Transmissions
Source: Microbiol Spectr. 2022 Apr 13;10(2):e02698-21. doi: 10.1128/spectrum.02698-21 (PMC9045374; doi:10.1128/spectrum.02698-21)
Supplement: SUPPLEMENTAL FILE 7 — Table S8. Download spectrum.02698-21-s007.xlsx, XLSX file, 0.01 MB [file spectrum.02698-21-s007.xlsx]

## Sheet: TableS8
Table S8 Demographic characteristics and clinical outcomes of the patients with K. pneumoniae CG25 infections.
Clonal group	Isolate	MLST	Patient	Gender	Admission date	hospitalization days	Department/Ward	Sample source	Infection before hospitalization (RTI: respiratory tract infection, GI: gastrointestinal infection, CNSI: central nervous system infection, SSTI: skin and soft tissue infection, UTI: urinary tract infection, )	Infection after hospitalization (RTI: respiratory tract infection, GI: gastrointestinal infection, CNSI: central nervous system infection, SSTI: skin and soft tissue infection, UTI: urinary tract infection, )	additional infection developed during hospitalization	invasive procedures for medical treatment (CVC: central venous catheter, EVD: external ventricular drainage, ECMO: extracorporeal membrane oxygenation)
CG25 cluster 1	KP0031	ST25	P0029	M	2013-05-15	58	ICU	Drainage & Puncture fluid	RTI	RTI	0	NA
CG25 cluster 1	KP0038	ST25	P0035	F	2013-05-22	NA	Surgery	Drainage & Puncture fluid	GI	GI	0	NA
CG25 cluster 1	KP0052	ST25	P0047	F	2013-06-30	9	Medicine	Blood	none	sepsis	1	NA
CG25 cluster 1	KP0105	ST25	P0098	M	2013-09-08	104	ICU	Blood	CNSI	CNSI	0	NA
CG25 cluster 1	KP0261	ST25	P0238	M	2014-07-24	14	Pediatrics	Respiratory secretion	RTI, CNSI	RTI, CNSI	0	nasogastric tube
CG25 cluster 1	KP0515	ST25	P0456	F	2015-03-05	8 (dead)	ICU	Respiratory secretion	none	none	0	catheter, CVC, intubation, drainage tube
CG25 cluster 1	KP1021	ST25	P0879	F	2015-12-30	37	Medicine	Drainage & Puncture fluid	none	SSTI, GI	2	catheter, CVC, intubation, drainage tube
CG25 cluster 1	KP1340	ST25	P1095	F	2016-07-25	17	Surgery	Respiratory secretion	none	none	0	catheter, CVC, drainage tube
CG25 cluster 1	KP1527	ST25	P1244	M	2016-10-04	36	Surgery	Drainage & Puncture fluid	GI	GI	0	catheter, drainage tube
CG25 cluster 1	KP1568	ST25	P1273	M	2016-10-23	42	ICU	Respiratory secretion	RTI, UTI	RTI, UTI	0	nasogastric tube, catheter, CVC
CG25 cluster 1	KP1624	ST25	P1311	M	2016-11-15	15	ICU	Respiratory secretion	RTI	RTI, GI, UTI	2	nasogastric tube, catheter
CG25 cluster 1	KP1650	ST25	P1330	M	2016-11-28	63	ICU	Respiratory secretion	RTI	RTI, UTI, myositis ossificans, exposure keratitis	3	nasogastric tube, catheter, CVC, intubation, EVD
CG25 cluster 1	KP1667	ST25	P1344	M	2016-12-03	9	ICU	Respiratory secretion	RTI	RTI	0	nasogastric tube, catheter, CVC, intubation
CG25 cluster 1	KP1734	ST25	P1393	M	2016-12-26	21 (dead)	ICU	Others	RTI	RTI, CNSI	1	nasogastric tube, catheter, CVC, intubation
CG25 cluster 1	KP1747	ST25	P1402	M	2016-12-28	11	ICU	Blood	RTI, GI	RTI, GI	0	nasogastric tube, catheter, CVC, intubation, ECMO
CG25 cluster 1	KP1756	ST25	P1410	M	2016-12-31	72	Surgery	Respiratory secretion	RTI	RTI	0	nasogastric tube, catheter, CVC
CG25 cluster 1	KP1809	ST25	P1436	F	2017-01-17	20	Surgery	Respiratory secretion	RTI	RTI	0	nasogastric tube, catheter, CVC, EVD
CG25 cluster 1	KP1945	ST25	P1528	M	2017-04-11	NA	Outpatient	Abscess	NA	NA	NA	NA
CG25 cluster 1	KP2452	ST25	P1916	M	2017-11-24	32	Neonatal Ward	Digestive system secretion	RTI, sepsis	RTI, sepsis	0	nasogastric tube, CVC, intubation
CG25 cluster 1	KP2497	ST25	P1943	M	2017-12-18	14 (multiple organ failure and require transfer)	Neonatal Ward	Blood	RTI, sepsis	RTI, GI, sepsis	1	nasogastric tube, CVC, intubation
CG25 cluster 1	KP2504	ST25	P1947	F	2017-12-20	28	ICU	Blood	RTI, GI	RTI, GI, sepsis	1	nasogastric tube, catheter, CVC, intubation
CG25 cluster 1	KP2505	ST25	P1948	F	2017-12-21	27	Neonatal Ward	Blood	RTI	RTI, sepsis	1	nasogastric tube, CVC, intubation
CG25 cluster 1	KP2513	ST25	P1955	F	2017-12-26	29	Neonatal Ward	Respiratory secretion	RTI	RTI	0	nasogastric tube, CVC, intubation
CG25 cluster 1	KP2523	ST25	P1962	M	2017-12-30	14 (critically ill and require transfer)	Neonatal Ward	Drainage & Puncture fluid	RTI	RTI, GI, UTI, sepsis, wound infection	4	nasogastric tube, CVC, intubation
CG25 cluster 1	KP2544	ST25	P1977	M	2018-01-28	39	Neonatal Ward	Respiratory secretion	RTI	RTI	0	nasogastric tube, CVC, intubation
CG25 cluster 1	KP2567	ST25	P1992	F	2018-02-10	90	Neonatal Ward	Blood	RTI	sepsis, GI, wound infection	3	nasogastric tube, CVC, intubation
CG25 cluster 1	KP2613	ST25	P2028	F	2018-03-15	15 (critically ill and require transfer)	Neonatal Ward	Blood	RTI	RTI, GI, sepsis, UTI	3	nasogastric tube, CVC, intubation
CG25 cluster 1	KP2659	ST25	P2063	M	2018-04-12	23	Oncology	Blood	GI	GI, RTI, sepsis	2	drainage tube
CG25 cluster 1	KP2760	ST25	P2141	M	2018-06-15	14	Infectious diseases	Blood	GI, UTI, RTI	GI, UTI, RTI, sepsis	1	none
CG25 cluster 2	KP0146	ST25	P0135	M	2013-12-13	10	Medicine	Respiratory secretion	GI	GI, RTI	1	NA
CG25 cluster 2	KP0206	ST25	P0188	M	2014-04-21	NA	Outpatient	Respiratory secretion	NA	NA	NA	NA
CG25 cluster 2	KP0224	ST25	P0205	M	2014-04-28	7	Medicine	Blood	SSTI	SSTI	0	none
CG25 cluster 2	KP0365	ST25	P0338	M	2014-12-21	21	Medicine	Respiratory secretion	none	RTI	1	nasogastric tube
CG25 cluster 2	KP0563	ST25	P0494	M	2015-04-01	7	Surgery	Wound secretion	SSTI	SSTI	0	none
CG25 cluster 2	KP0694	ST25	P0591	F	2015-05-28	15	Medicine	Respiratory secretion	GI	GI, UTI, RTI	2	none
CG25 cluster 2	KP1020	ST25	P0878	M	2015-12-30	34	ICU	Respiratory secretion	RTI	RTI	0	nasogastric tube, catheter, CVC
CG25 cluster 2	KP1153	ST25	P0976	M	2016-03-07	4	Surgery	Drainage & Puncture fluid	SSTI	SSTI	0	none
CG25 cluster 2	KP1803	ST25	P1431	M	2017-01-16	12	ICU	Respiratory secretion	GI	GI, RTI	1	nasogastric tube, catheter, CVC, intubation
CG25 cluster 2	KP2138	ST25	P1660	M	2017-06-13	40	ICU	Respiratory secretion	RTI	RTI	0	nasogastric tube, catheter, CVC, intubation, drainage tube
CG25 cluster 2	KP2148	ST25	P1668	M	2017-06-18	NA	Outpatient	CSF	NA	NA	NA	NA
CG25 cluster 2	KP2295	ST25	P1783	M	2017-08-25	NA	Outpatient	CSF	RTI	NA	NA	NA
